# Supplementary material for: S100 Calcium Binding Protein Family Members Associate With Poor Patient Outcome and Response to Proteasome Inhibition in Multiple Myeloma
Source: Front Cell Dev Biol. 2021 Aug 16;9:723016. doi: 10.3389/fcell.2021.723016 (PMC8415228; doi:10.3389/fcell.2021.723016)
Supplement: Supplementary file 2 [file Table_1.XLSX]

## Sheet: Table S1
Supplementary Table S1. Clinical characteristics of the patients in the current study.
Patient	Sample ID	Sample type	Disease stage	Gender	Age at follow-up check	Age at Diagnosis	ISS	del(13q) / -13	del17p13	t(4;14)	t(11;14)	1q gain	OS (months) from diagnosis	Dead: patient is dead	RNA sequencing	Copy number analysis	DSRT	LS-MS/MS ptroteomics
1152	1152_3	CD138+	Relapse	Female	55	50	3	0	0	0	1	1	91	0	0	1	0	0
1878	1878_3	CD138+	Relapse	Male	69	63	1	0	0	0	0	1	99	0	1	1	1	0
1878	1878_6	CD138+	Relapse	Male	69	63	1	0	0	0	0	1	99	0	1	1	1	0
1913	1913_3	CD138+	Relapse	Female	69	63	2	1	1	0	0	1	98	0	1	1	1	0
1926	1926_3	CD138+	Relapse	Female	69	64	2	0	0	0	0	0	74	1	1	1	1	0
2662	2662_3	CD138+	Relapse	Male	62	55	2	1	0	0	0	0	94	0	1	1	1	0
2926	2926_3	CD138+	Relapse	Male	72	66	2	1	0	0	0	0	91	1	0	1	1	0
3792	3792_3	CD138+	Relapse	Male	68	65	3	1	0	0	0	1	41	0	0	1	0	0
3821	3821_3	CD138+	Relapse	Female	78	72	2	0	1	0	0	0	104	1	0	1	1	0
4136	4136_3	CD138+	Relapse	Male	84	81	3	0	0	0	0	0	37	1	1	1	1	0
4157	4157_3	CD138+	Relapse	Female	75	66		1	1	1	0	1	105	1	1	1	1	0
4263	4263_3	CD138+	Relapse	Female	58	55		0	0	0	0	0	40	0	0	1	0	0
4314	4314_3	CD138+	Relapse	Male	68	66	2	1	0	0	0	0	53	1	0	1	1	0
4709	4709_3	CD138+	Relapse	Female	77	75	2	0	0	0	0	1	33	0	0	1	1	0
4712	4712_3	CD138+	Relapse	Male	57	57	3	0	1	0	0	1	1	1	1	0	1	0
4774	4774_3	CD138+	Relapse	Male	80	78	3	1	1	1	0	0	31	1	0	1	1	1
4783	4783_3	CD138+	Diagnosis	Male	53	53	1	1	0	0	1	0	32	0	0	1	1	0
4787	4787_3	CD138+	Diagnosis	Male	65	64	2	1	0	0	0	1	29	1	1	1	1	0
4839	4839_3	CD138+	Relapse	Male	68	66		0	0	0	0	1	50	1	1	1	1	0
4865	4865_3	CD138+	Diagnosis	Male	66	66	1	1	0	0	0	0	31	0	0	1	1	1
4981	4981_3	CD138+	Diagnosis	Female	66	66	1	1	0	0	1	1	44	0	0	1	0	0
4990	4990_3	CD138+	Diagnosis	Female	76	76	1	1	0	0	0	0	47	0	0	1	1	0
5153	5153_3	CD138+	Relapse	Female	67	66		0	0	0	0	0	16	1	0	1	1	0
5154	5154_3	CD138+	Diagnosis	Male	73	73	2	1	0	1	0	1	43	0	0	1	1	0
5163	5163_3	CD138+	Relapse	Male	72	65	2	1	0	0	0	0	73	1	1	1	1	0
5207	5207_3	CD138+	Diagnosis	Female	84	84	3	1	0	0	1	1	41	1	0	1	1	0
5260	5260_3	CD138+	Relapse	Male	60	60	3	1	0	1	0	1	16	1	1	1	1	0
5260	5260_6	CD138+	Relapse	Male	61	60	3	1	1	1	0	1	16	1	1	1	1	0
5758	5758_3	CD138+	Diagnosis	Male	58	58	3	1	0	0	0	0	37	0	0	1	1	0
5758	5758_7	CD138+	Relapse	Male	59	58	3	1	0	0	0	0	37	0	1	1	1	0
587	587_3	CD138+	Relapse	Female	72	63	1	1	1	0	0	0	140	1	0	1	1	0
6211	6211_3	CD138+	Diagnosis	Female	61	61	2	1	1	0	0	1	40	0	1	1	0	0
6238	6238_3	CD138+	Diagnosis	Female	59	59	2	1	0	0	1	0	22	0	1	1	0	0
6243	6243_3	CD138+	Diagnosis	Female	55	55	2	1	0	0	0	0	33	0	0	1	1	0
6261	6261_6	CD138+	Relapse	Male	53	51	3	1	0	1	0	1	27	1	1	1	1	0
6348	6348_3	CD138+	Diagnosis	Male	63	62	2	1	0	1	0	1	36	0	1	1	1	0
6350	6350_3	CD138+	Diagnosis	Female	75	73		1	0	0	0	1	58	0	1	1	1	0
6351	6351_3	CD138+	Diagnosis	Female	69	69	2	0	0	0	0	0	39	0	0	1	1	0
6362	6362_3	CD138+	Diagnosis	Female	79	78		0	0	0	1	1	20	0	1	1	1	0
6368	6368_3	CD138+	Diagnosis	Male	68	67		0	0	0	0	0	21	0	1	1	0	0
6369	6369_3	CD138+	Diagnosis	Female	61	61	2	0	0	0	1	0	32	0	1	1	1	0
6385	6385_3	CD138+	Relapse	Male	76	73		0	0	0	1	1	54	0	1	1	1	0
6425	6425_3	CD138+	Diagnosis	Female	80	80	3	1	0	0	1	0	34	1	1	1	1	0
6463	6463_3	CD138+	Diagnosis	Male	77	77	2	1	1	1	0	0	33	1	1	1	1	0
6544	6544_3	CD138+	Refractory	Male	59	59	3	1	0	1	0	1	11	1	1	1	1	0
6566	6566_3	CD138+	Refractory	Female	56	51		1	0	0	0	1	64	0	0	1	1	0
6568	6568_3	CD138+	Diagnosis	Male	63	63	2	1	0	0	1	0	33	0	1	1	1	0
6606	6606_3	CD138+	Diagnosis	Male	74	68		0	0	1	0	0	78	0	1	1	1	0
6668	6668_3	CD138+	Diagnosis	Male	75	70	1	0	0	1	0	0	93	0	1	1	1	0
6861	6861_3	CD138+	Diagnosis	Male	50	50	3	1	0	0	0	1	6	0	1	1	1	0
6931	6931_3	CD138+	Relapse	Male	61	60	2	0	1	0	0	0	15	0	1	1	1	0
6948	6948_3	CD138+	Diagnosis	Female	26	26	2	0	0	0	1	0	26	0	1	1	1	0
7171	7171_3	CD138+	Relapse	Male	70	68		0	0	1	0	1	36	1	1	1	1	0
7276	7276_3	CD138+	Diagnosis	Female	65	65	2	1	0	0	0	0	5	0	1	1	1	0
7281	7281_3	CD138+	Diagnosis	Female	77	77	2	1	0	0	1	0	18	0	1	1	1	0
733	733_3	CD138+	Relapse	Female	71	63	2	1	1	0	0	1	113	0	1	1	1	0
7396	7396_3	CD138+	Diagnosis	Male	50	50	1	0	0	0	1	0	9	0	1	1	1	0
828	828_6	CD138+	Relapse	Female	71	64	3	0	0	0	1	0	103	0	1	1	1	0
8408	8408_3	CD138+	Diagnosis	Female	46	46	2	0	0	0	0	0	6	0	0	1	1	0
905	905_3	CD138+	Relapse	Male	66	60	1	1	0	0	0	0	115	0	0	1	1	0
1044	1044_6	CD138+	Relapse	Male	73	61	1	1	0	0	0	1	142	1	1	1	1	0
1047	1047_4	CD138+	Relapse	Female	72	68		0	0	0	0	1	51	1	1	1	0	0
1151	1151_3	CD138+	Relapse	Male	65	58		0	0	0	1	0	91	0	1	1	1	0
1193	1193_3	CD138+	Relapse	Male	72	68	3	1	0	0	0	1	76	1	1	1	1	0
1193	1193_6	CD138+	Relapse	Male	74	68	3	1	0	0	0	1	76	1	1	1	1	0
1238	1238_7	CD138+	Relapse	Male	81	75	2	0	0	0	1	0	81	0	1	1	1	0
1354	1354_3	CD138+	Diagnosis	Male	66	64	1	0	0	0	0	0	88	0	1	1	1	1
1354	1354_7	CD138+	Relapse	Male	69	64	1	0	0	0	0	0	88	0	0	1	1	0
1380	1380_2	CD138+	Relapse	Male	70	68	2	1	0	0	0	1	49	1	1	1	1	0
1380	1380_5	CD138+	Relapse	Male	71	68	2	1	0	0	0	1	49	1	1	1	1	1
1380	1380_11	CD138+	Relapse	Male	72	68	2	1	1	0	0	1	49	1	1	1	1	0
1380	1380_8	CD138+	Relapse	Male	71	68	2	1	0	0	0	1	49	1	0	1	1	0
156	156_3	CD138+	Relapse	Female	67	62		1	1	1	0	1	104	1	0	1	1	1
1579	1579_10	CD138+	Relapse	Female	70	65	1	0	0	0	0	0	83	1	1	1	1	0
1579	1579_3	CD138+	Relapse	Female	68	65	1	0	0	0	0	0	83	1	1	1	1	0
1862	1862_3	CD138+	Relapse	Male	55	52	1	1	0	1	0	1	65	1	0	1	1	0
1910	1910_6	CD138+	Relapse	Female	63	58	2	1	1	0	0	1	81	0	0	1	0	0
1994	1994_3	CD138+	Relapse	Female	69	68	3	1	1	0	0	1	16	1	0	1	1	1
2097	2097_3	CD138+	Relapse	Female	60	59	2	0	1	0	1	0	22	1	1	1	1	1
2143	2143_1	CD138+	Relapse	Male	76	75	2	0	1	0	0	0	19	1	1	1	1	0
2235	2235_2	CD138+	Relapse	Female	64	56		0	0	0	1	0	127	1	1	1	1	1
2235	2235_6	CD138+	Relapse	Female	66	56		1	1	0	1	1	127	1	1	1	1	0
2249	2249_2	CD138+	Relapse	Female	71	64	3	0	0	1	0	0	89	1	1	1	1	0
2306	2306_3	CD138+	Relapse	Male	75	67		1	0	0	0	0	120	1	1	1	1	1
2383	2383_3	CD138+	Relapse	Male	59	58	3	0	0	0	0	0	12	1	1	1	1	1
2383	2383_7	CD138+	Relapse	Male	59	58	3	0	0	0	0	0	12	1	1	1	1	0
2518	2518_3	CD138+	Relapse	Male	70	66	2	0	1	0	0	0	80	0	0	1	0	0
2549	2549_6	CD138+	Relapse	Male	72	59		0	0	0	0	0	159	0	1	1	0	0
2549	2549_3	CD138+	Relapse	Male	69	59		0	0	0	0	0	159	0	0	1	1	0
2684	2684_3	CD138+	Relapse	Female	70	68	1	1	0	1	0	1	47	1	1	1	1	0
2700	2700_5	CD138+	Relapse	Male	58	56	1	0	0	1	0	0	27	1	1	1	1	0
2700	2700_2	CD138+	Diagnosis	Male	56	56	1	1	0	1	0	1	27	1	1	1	1	0
2757	2757_3	CD138+	Relapse	Male	60	59	3	0	0	0	1	1	31	1	0	1	1	1
2757	2757_6	CD138+	Relapse	Male	61	59	3	0	0	0	1	1	31	1	0	1	1	0
2777	2777_2	CD138+	Diagnosis	Female	51	51	1	1	0	0	0	0	65	0	1	1	1	0
2855	2855_2	CD138+	Relapse	Female	82	76	1	1	0	1	0	1	144	1	1	1	1	0
2979	2979_6	CD138+	Relapse	Female	71	69	1	0	0	0	0	1	35	1	1	1	1	1
2979	2979_2	CD138+	Diagnosis	Female	69	69	1	1	0	0	0	1	35	1	1	1	1	0
3001	3001_9	CD138+	Relapse	Male	58	56	1	0	0	0	0	0	55	1	1	1	1	0
3001	3001_12	CD138+	Relapse	Male	59	56	1	0	0	0	0	1	55	1	1	1	1	0
3001	3001_18	CD138+	Relapse	Male	60	56	1	0	0	0	0	1	55	1	1	1	1	0
3001	3001_6	CD138+	Relapse	Male	58	56	1	0	0	0	0	1	55	1	1	1	0	0
3001	3001_3	CD138+	Relapse	Male	57	56	1	0	0	0	0	1	55	1	1	1	1	1
3001	3001_15	CD138+	Relapse	Male	59	56	1	0	0	0	0	1	55	1	1	1	1	0
3129	3129_5	CD138+	Relapse	Male	65	60	1	0	0	1	0	1	68	1	0	1	1	1
3129	3129_2	CD138+	Relapse	Male	64	60	1	0	0	1	0	1	68	1	1	1	1	0
3177	3177_3	CD138+	Relapse	Female	58	56	2	1	0	1	0	1	33	1	1	1	0	0
3214	3214_7	CD138+	Relapse	Male	61	57	3	1	0	0	0	1	41	1	1	1	0	0
3434	3434_6	CD138+	Relapse	Male	53	49		1	1	1	0	1	49	1	0	0	1	1
3434	3434_3	CD138+	Relapse	Male	52	49		1	0	1	0	1	49	1	1	0	1	0
3481	3481_3	CD138+	Diagnosis	Male	68	68		0	0	0	0	0	0	1	0	1	1	1
3497	3497_3	CD138+	Diagnosis	Male	66	66	1	1	0	0	0	0	59	0	1	1	1	0
3514	3514_3	CD138+	Diagnosis	Female	68	68	3	1	0	0	0	0	12	1	1	1	1	1
3586	3586_3	CD138+	Diagnosis	Male	61	61	2	0	1	0	0	1	44	0	1	1	1	1
3595	3595_3	CD138+	Diagnosis	Male	67	67	3	1	0	0	0	1	56	0	1	1	1	1
3647	3647_3	CD138+	Diagnosis	Male	63	63	2	0	0	0	0	0	63	0	1	1	1	1
3704	3704_6	CD138+	Relapse	Female	77	74	1	1	0	0	1	0	71	0	1	1	1	0
3704	3704_3	CD138+	Relapse	Female	74	74	1	1	0	0	1	0	71	0	1	1	0	0
3717	3717_3	CD138+	Diagnosis	Male	55	51	1	0	1	0	0	0	105	0	0	1	1	1
3767	3767_3	CD138+	Diagnosis	Female	55	55	2	1	0	0	0	0	43	0	1	1	1	1
3800	3800_3	CD138+	Diagnosis	Male	63	63	2	1	0	0	0	0	46	0	0	1	1	0
3886	3886_3	CD138+	Diagnosis	Female	59	59	2	1	0	0	1	0	64	0	1	1	1	1
3901	3901_3	CD138+	Diagnosis	Male	71	71	2	0	0	0	0	0	56	0	1	1	1	1
3906	3906_3	CD138+	Diagnosis	Female	59	59	2	0	0	0	0	0	61	0	0	1	0	0
3966	3966_3	CD138+	Relapse	Female	66	65	3	1	1	1	0	1	20	1	0	1	1	1
4011	4011_3	CD138+	Diagnosis	Male	66	66	3	0	0	0	0	0	63	1	1	1	1	1
4011	4011_6	CD138+	Relapse	Male	67	66	3	0	0	0	0	0	63	1	0	1	1	1
4035	4035_3	CD138+	Diagnosis	Female	61	61		0	0	0	0	0	58	0	0	1	1	1
4296	4296_6	CD138+	Relapse	Male	67	66	2	0	0	0	0	0	23	1	0	1	0	0
4296	4296_3	CD138+	Diagnosis	Male	66	66	2	0	0	0	0	0	23	1	0	1	0	0
4317	4317_3	CD138+	Diagnosis	Male	66	66	2	1	0	0	0	0	58	0	1	1	1	0
4317	4317_11	CD138+	Relapse	Male	70	66	2	1	0	0	0	0	58	0	0	1	0	0
4317	4317_7	CD138+	Relapse	Male	70	66	2	1	0	0	0	0	58	0	0	1	0	0
4346	4346_3	CD138+	Diagnosis	Male	64	64	3	1	1	0	1	0	38	0	1	1	1	0
4349	4349_3	CD138+	Diagnosis	Female	70	70	3	1	0	0	0	1	37	1	1	1	1	0
4350	4350_3	CD138+	Diagnosis	Female	54	54	2	1	0	0	0	0	50	0	1	1	1	0
4365	4365_3	CD138+	Diagnosis	Male	46	46	1	0	0	0	1	0	41	0	1	1	1	0
4369	4369_3	CD138+	Diagnosis	Female	69	69	2	1	0	0	1	0	54	0	1	1	1	0
4398	4398_3	CD138+	Relapse	Male	61	55		1	0	0	0	1	76	1	1	1	1	0
4596	4596_3	CD138+	Relapse	Male	75	71	2	0	0	0	1	0	58	1	0	1	0	0
4637	4637_3	CD138+	Diagnosis	Male	58	58	2	1	0	0	0	0	13	1	1	1	1	0
4691	4691_3	CD138+	Diagnosis	Female	67	67	2	0	0	0	0	0	39	0	1	1	1	0
4692	4692_3	CD138+	Refractory	Male	49	41		1	1	0	1	1	100	1	1	1	1	1
4705	4705_3	CD138+	Diagnosis	Female	69	69		1	0	0	1	0	42	0	1	1	1	0
572	572_6	CD138+	Relapse	Female	68	62	2	0	1	0	0	0	110	0	1	1	1	0
572	572_9	CD138+	Relapse	Female	69	62	2	0	1	0	0	0	110	0	0	1	0	0
572	572_3	CD138+	Relapse	Female	66	62	2	0	1	0	0	0	110	0	1	1	0	0
584	584_3	CD138+	Relapse	Male	76	71	2	0	0	1	0	0	55	1	1	1	1	0
656	656_4	CD138+	Relapse	Male	70	67	1	0	0	0	0	1	46	1	1	1	1	0
810	810_3	CD138+	Relapse	Male	78	74	2	1	0	0	1	1	74	1	1	1	1	1
840	840_3	CD138+	Relapse	Female	72	64		1	0	0	0	0	122	0	0	1	0	0
861	861_3	CD138+	Relapse	Male	67	61	1	0	1	0	0	1	76	1	1	1	1	0
882	882_3	CD138+	Relapse	Female	66	57		1	0	0	1	1	111	1	1	1	1	1
896	896_5	CD138+	Relapse	Male	70	60	1	1	0	1	0	1	134	1	0	1	0	0
899	899_12	CD138+	Relapse	Male	72	62		1	0	1	0	1	124	1	1	1	1	0
899	899_3	CD138+	Relapse	Male	71	62		1	0	1	0	1	124	1	0	1	0	0
899	899_9	CD138+	Relapse	Male	71	62		1	0	1	0	1	124	1	0	1	1	1
899	899_6	CD138+	Relapse	Male	71	62		1	0	1	0	1	124	1	1	1	1	0
908	908_3	CD138+	Relapse	Male	77	69		1	0	1	0	1	111	1	0	1	0	0
911	911_2	CD138+	Relapse	Female	69	60	1	1	0	0	0	1	127	1	1	1	1	0
911	911_8	CD138+	Relapse	Female	70	60	1	1	0	0	0	1	127	1	1	1	1	0
911	911_5	CD138+	Stable disease	Female	70	60	1	1	0	0	0	1	127	1	1	1	1	0
920	920_2	CD138+	Relapse	Male	72	65	2	0	0	0	0	0	96	1	1	1	1	0
921	921_3	CD138+	Relapse	Female	64	55		0	0	0	0	1	161	0	1	1	1	1
933	933_9	CD138+	Relapse	Male	76	67	3	1	1	0	0	1	122	1	1	1	1	0
933	933_6	CD138+	Relapse	Male	75	67	3	1	1	0	0	1	122	1	0	1	0	0
933	933_3	CD138+	Relapse	Male	72	67	3	1	0	0	0	0	122	1	1	1	1	0
938	938_6	CD138+	Relapse	Male	67	50	1	0	0	0	0	0	203	1	0	1	1	1
973	973_2	CD138+	Relapse	Male	56	45		0	0	0	0	0	142	1	1	1	1	0
982	982_3	CD138+	Relapse	Male	63	56		0	1	0	0	1	94	1	1	1	1	1
982	982_6	CD138+	Relapse	Male	63	56		0	1	0	0	1	94	1	0	1	0	0
