# Supplementary material for: S100 Calcium Binding Protein Family Members Associate With Poor Patient Outcome and Response to Proteasome Inhibition in Multiple Myeloma
Source: Front Cell Dev Biol. 2021 Aug 16;9:723016. doi: 10.3389/fcell.2021.723016 (PMC8415228; doi:10.3389/fcell.2021.723016)
Supplement: Supplementary file 4 [file Table_3.xlsx]

## Sheet: Table S3
Supplementary table S3. Statistical overview of S100 copy number variations with patient outcome in the FIMM dataset (n=168).
Gene	P-value	HR (95% CL)	Median overal survival(months)
			Gain positive	Gain negative
S100A9	0.044156	1,83 (-0,21-1,42)	65	96
S100A7	0.04874	1,83 (-0,21-1,42)	65	96
S100A7A	0.04874	1,83 (-0,21-1,42)	65	96
S100A8	0.04874	1,83 (-0,21-1,42)	65	96
S100A12	0.04874	1,83 (-0,21-1,42)	65	96
S100A10	0.0766412	1,51(-0,28-1,11)	65	94
S100A11	0.0766412	1,51(-0,28-1,11)	65	94
S100A1	0.0835622	1,51(-0,28-1,11)	65	94
S100A2	0.0835622	1,51(-0,28-1,11)	65	94
S100A3	0.0835622	1,51(-0,28-1,11)	65	94
S100A4	0.0835622	1,51(-0,28-1,11)	65	94
S100A5	0.0835622	1,51(-0,28-1,11)	65	94
S100A6	0.0835622	1,51(-0,28-1,11)	65	94
S100A13	0.0835622	1,51(-0,28-1,11)	65	94
S100A14	0.0835622	1,51(-0,28-1,11)	65	94
S100A16	0.0835622	1,51(-0,28-1,11)	65	94
HR: harzard ratio; CI: Confidence interval.
