# Supplementary material for: S100 Calcium Binding Protein Family Members Associate With Poor Patient Outcome and Response to Proteasome Inhibition in Multiple Myeloma
Source: Front Cell Dev Biol. 2021 Aug 16;9:723016. doi: 10.3389/fcell.2021.723016 (PMC8415228; doi:10.3389/fcell.2021.723016)
Supplement: Supplementary file 5 [file Table_4.XLSX]

## Sheet: Table S4
Supplementary Table S4. Log2(RPKM) expression values for 21 S100 genes and 17 housekeeping genes in MM patient samples in the FIMM dataset (n = 116).
Sample ID	S100A6	S100A9	S100A4	S100A8	S100A12	S100A10	S100A11	S100A13	S100Z	S100A1	S100P	S100A2	S100A16	S100A5	S100B	S100A14	S100G	S100A3	S100A7	TCHHL1	S100A7A	RPL19	RPLP0	ACTB	GAPDH	LDHA	TUBB	PGK1	CLTC	ABCF1	SDHA	GUSB	ALAS1	POLR2A	POLR1B	HPRT1	TBP	G6PD
1878_3	8.80734	1.06434	5.16506	0.401978	-2.8944	3.50012	0.97905	3.51708	2.41708	-1.23793	-4.75592	-3.64339	-6.08369	-4.43572	-9.0213	-8.84	-7.35118	-8.42081	-7.58754	-10.3364	-7.47338	8.76053	8.77326	5.53196	6.13005	4.72045	5.29395	4.61959	5.87087	3.96808	3.23243	2.70254	2.8543	0.0464338	1.95817	-0.402154	0.145605	-0.105637
1878_6	9.04067	4.50008	4.93126	2.48344	3.63468	3.31848	1.1725	4.00891	2.01396	-1.27548	-4.09966	-1.46776	-8.59736	-5.15798	-8.36504	-2.69188	-6.69492	-5.44262	-6.93128	-9.68018	-9.98705	8.55784	8.62099	6.00135	6.17986	5.17346	5.17593	4.75845	6.02572	4.47989	3.02794	2.56557	2.35052	1.29122	0.952575	0.483489	1.18763	-0.753343
1913_3	8.692	7.26221	4.33712	5.92523	4.85042	4.39238	1.32107	0.897824	1.35745	-1.53703	-1.15112	-6.7035	-3.65196	-4.78689	-1.8953	-9.57818	-8.08936	-4.51514	-8.32573	-11.0746	-9.05957	9.22611	8.31879	7.02842	6.61189	5.23006	5.13165	4.81013	4.75796	3.3826	4.09434	3.7924	1.73723	0.0998771	1.92367	1.45711	1.24976	0.112965
1926_3	6.46877	7.41719	3.69808	6.34893	5.63626	3.29749	0.0702896	1.52747	-1.356	-1.07795	-0.00315276	-9.30903	1.33497	-8.30995	-3.58038	-5.84386	-5.20304	-8.5946	-7.76133	-10.5102	-10.8171	9.01631	9.05148	7.17179	6.24209	5.87039	5.52253	4.88707	3.7647	4.66815	3.31474	2.9984	1.84856	2.26049	1.30931	2.50089	1.901	1.2557
2662_3	4.46966	5.6338	0.859961	4.22578	4.53799	-0.305268	-0.140911	2.06568	0.135078	-1.10174	-0.961084	-8.26417	-5.21263	-7.26509	-8.15023	-4.26849	-6.48011	-7.54974	-6.71647	-9.46537	-9.77224	8.47967	7.74292	6.90453	5.57234	4.61212	4.11217	3.68338	3.75816	3.32241	3.82224	2.63732	3.21901	2.68073	1.67059	0.96273	1.67522	-0.305074
4136_3	7.10197	5.57732	2.61984	4.16614	3.46588	0.137345	2.48563	1.10509	-4.67063	-1.17588	-0.451531	-4.9086	-5.94451	-7.99698	-3.83772	-8.70081	-4.04207	-8.28163	-7.44836	-3.01734	-10.5041	9.0553	8.1641	6.85265	6.69512	5.18824	5.40988	4.49637	3.98376	3.54755	3.23649	3.02402	2.81247	2.74133	2.30413	2.02721	1.46478	0.872704
4157_3	7.1317	5.9542	5.28096	4.99523	4.84586	4.06014	3.59717	2.20818	1.43752	-0.179329	0.0657201	-0.926113	-8.93323	0.757871	-8.70091	-1.69943	-7.03079	-2.26753	-7.26716	-10.016	-10.3229	7.93458	7.76252	6.51653	7.54641	4.87355	4.90235	4.24857	4.80065	4.07036	3.75849	3.28635	2.81506	3.98042	1.62573	2.16495	1.51422	0.743827
4712_3	10.0504	6.95337	8.41969	5.39835	5.20894	4.81932	2.25046	2.67633	1.89637	0.578335	0.269887	-0.342779	-1.99105	0.412227	-2.61975	-4.35272	-6.56434	0.500455	-6.8007	-9.5496	-6.15603	8.48017	8.23289	5.82581	7.68861	4.71745	4.48277	5.32185	4.97351	3.65918	3.74666	3.29914	2.42923	2.5727	1.37614	1.84441	2.33652	1.83116
4787_3	7.50092	6.51541	4.49097	5.06791	4.89902	3.12658	1.70665	2.11524	1.26208	-0.0418486	0.151604	-2.79823	-2.5075	-4.02945	-0.362363	-5.2638	-6.94491	-8.01454	-7.18127	-4.88577	-10.237	8.50254	8.52024	6.63162	6.28587	5.53735	4.75061	4.78375	4.23238	4.83141	3.04239	3.34307	2.18057	2.97669	1.78478	1.78268	0.910079	0.476119
4839_3	9.38244	12.4349	6.9346	10.8094	10.9842	5.47746	5.26158	1.57694	1.818	-1.12077	3.96626	-0.134957	-3.45278	-2.68834	1.31183	-2.87047	-5.39164	-2.23032	-8.79793	-11.5468	-11.8537	7.78789	6.87297	10.0117	7.57098	4.59853	4.91411	5.83719	4.45337	3.67587	3.08512	2.54494	1.83115	1.22105	0.887882	2.60933	1.10376	2.74121
5163_3	8.18835	3.93041	6.89802	2.38395	2.42199	3.7823	1.94954	1.77247	0.51089	-1.27987	-3.24555	-2.64091	-3.84527	-1.46267	-9.44583	-4.87221	-7.77571	-3.11742	-5.69015	-10.761	-11.0678	8.64392	8.61511	5.71382	8.68686	5.75167	4.17096	4.86985	3.96348	3.91889	3.50499	2.73102	2.79637	2.8696	1.22087	2.28992	1.52715	0.0559552
5260_3	9.40948	-0.195546	7.68133	-3.73025	-0.384373	2.77524	2.57545	3.92287	0.158178	-0.718402	-4.9953	-2.52635	-8.57547	-1.11816	-8.34314	-1.97202	-6.67302	-0.87229	-1.0765	-6.48836	-9.96516	9.07925	9.43014	5.81344	7.68517	5.48403	5.19385	5.80033	5.16668	3.77529	4.02983	3.06821	3.41466	2.24249	1.90859	1.81892	2.04411	-1.93856
5260_6	8.85524	5.56848	6.13441	4.59483	4.10763	4.47846	3.1221	4.68453	-1.50152	-0.328608	-1.47079	-2.04856	-2.52387	0.161577	-4.03698	-0.47553	-6.45432	-2.0321	-6.69068	-6.26965	-9.74645	8.30827	8.17751	6.41918	7.5929	6.02631	5.34727	5.49233	5.79289	4.54954	3.71046	3.12353	3.09117	3.17686	2.97722	3.30673	2.41658	0.0283679
5758_7	8.53326	9.52526	3.98836	7.34247	7.07259	5.74548	5.49408	0.550293	0.239305	-1.73477	-0.660808	-4.67899	-8.88483	-7.76737	-1.4726	-8.4712	-6.98238	-8.05202	-7.21875	-7.64572	-10.2745	9.69773	8.40271	9.30678	7.28881	5.09297	7.3412	4.58195	4.75843	4.64976	3.85442	3.24871	2.76089	2.67042	1.8984	3.26582	2.32861	1.54751
6211_3	6.24627	7.85442	3.19339	6.87698	6.18849	2.25495	2.0621	0.949831	-5.15626	-2.58199	2.19708	-4.53298	-3.11294	-4.75629	-3.76696	-8.63005	-2.09684	-8.21087	-7.3776	-10.1265	-10.4334	7.72827	7.21846	6.62371	6.24397	4.59619	3.89139	4.1463	5.25444	3.22281	2.94302	2.40793	1.92945	2.41596	1.7829	1.56328	1.851	0.168182
6238_3	5.81857	3.72315	2.31928	1.47465	1.02366	2.79866	0.427661	0.963634	0.153004	-1.57287	-4.70575	-2.11929	-9.20345	-4.91607	-4.88367	-8.78983	-7.30101	-8.37064	-7.53738	-10.2863	-10.5931	8.64028	8.06259	6.40999	5.74351	4.80536	5.78142	5.19896	4.85465	4.72275	4.43791	3.03559	2.40308	2.57651	2.29287	1.43797	2.40806	0.192517
6261_6	8.3863	2.2202	6.0048	0.175392	0.755317	2.92143	1.51779	1.10365	1.6524	-1.01208	-3.83971	-2.94996	-2.38833	-3.84619	-9.37518	-5.49344	-7.70506	-8.77469	-4.7715	-10.6903	-7.82727	9.02501	8.88119	6.37777	7.64153	5.06752	5.22776	5.39585	4.53584	3.62484	3.96738	3.22323	2.98704	1.17488	2.66691	1.56065	1.45872	0.0983675
6348_3	8.34514	8.46926	5.12177	7.43172	6.54724	3.5756	1.97032	2.64332	2.91739	0.420327	1.81181	-1.13521	-1.71456	-4.68456	-2.84723	-3.62286	-3.05158	-2.64728	-6.45787	-3.37387	-3.78572	7.85764	7.41249	6.22463	6.44442	5.3548	4.50323	4.51104	4.81015	3.43112	2.97384	2.40396	2.56725	3.53519	2.56001	2.18725	1.58251	-0.375152
6350_3	5.99431	3.92679	0.579963	2.62288	2.40849	4.33732	2.91655	1.98082	3.32594	-0.0223702	-2.02634	-3.19019	-4.39264	-7.91904	-8.80417	-1.52484	-7.13405	-8.20368	-7.37041	-10.1193	-10.4262	8.39809	8.39165	9.31623	6.3165	5.41301	5.23619	5.49561	4.24811	2.77193	3.32626	3.33559	1.1127	2.15688	1.55299	0.962553	2.2307	-0.264808
6362_3	7.61663	10.1599	5.52459	9.40482	9.17727	3.62881	2.38293	-0.373239	1.46583	-2.33167	3.90141	-1.69931	-3.37321	-1.94259	-8.18528	-8.00398	-2.42769	-7.58479	-6.75152	-9.50042	-9.80729	8.80445	7.36841	6.88545	5.89343	4.30437	4.19752	4.46142	4.27656	3.69273	2.87762	2.43415	1.81439	3.2887	0.790748	1.55161	2.0264	0.608768
6368_3	9.25634	11.3199	7.39119	9.75845	9.65358	5.06192	3.37261	0.721213	2.34018	-1.94787	4.48394	-1.99078	-4.43108	-2.46563	-2.2427	-4.01746	-7.17249	-2.31139	-7.40886	-6.07029	-10.4646	8.87465	7.61965	7.36455	7.39182	5.84482	5.08316	5.68854	4.25902	3.37496	3.25998	2.70713	3.15161	2.44354	0.227299	2.06938	1.2313	0.566115
6369_3	8.14515	9.07315	5.9168	7.95288	7.71897	3.55633	2.20059	0.770816	-0.340888	-1.86533	2.43753	-1.9041	-8.2123	-2.70253	-2.62243	-3.15482	-6.30986	-7.37949	-6.54622	-9.29512	-9.60199	8.63358	7.53204	6.566	6.32774	4.88369	4.05709	4.75131	4.19602	4.49452	3.40371	2.66973	2.09493	4.20389	2.33323	2.1503	2.14256	1.03046
6385_3	6.23397	3.52262	1.45105	1.3671	1.50619	1.11709	-1.07873	1.41868	0.268065	-0.56944	-3.85288	-9.5023	-9.62068	-8.50322	-9.38835	-9.20705	-7.71823	-8.78787	-7.9546	-10.7035	-8.68844	9.0075	9.09634	7.06361	6.33407	3.90588	4.21411	4.62661	4.26881	2.98044	4.22021	2.72567	1.1391	1.42771	2.28837	1.047	1.63671	-0.801343
6425_3	6.82848	8.04663	4.76543	6.59138	6.18543	3.6681	2.2408	0.0977593	-2.17383	-2.17402	1.8294	-3.76561	-3.38442	-3.92407	-3.46525	-8.32834	-3.6696	-7.90916	-7.07589	-9.82478	-10.1317	8.45586	7.30523	6.94943	5.58741	4.39637	4.14299	4.39767	4.66313	3.2772	3.30325	2.19879	2.15404	2.84608	1.38376	1.64341	1.39921	-0.0258369
6463_3	5.79235	1.88641	1.7593	0.714547	-0.156214	2.44375	-0.097185	0.477036	-6.43308	-1.25575	-4.90525	-5.58414	-5.31549	-8.2855	-9.17063	-8.98933	-7.50051	-8.57014	-7.73688	-10.4858	-10.7926	8.54053	7.82449	5.68946	4.77636	3.44185	4.88383	4.04593	3.81131	3.05236	3.47544	1.89306	1.80918	-0.293884	1.76501	1.78606	1.56088	-0.38167
6544_3	7.20338	5.43618	5.88684	3.9896	4.53993	1.03136	1.85299	2.77615	-0.64218	0.369519	-1.10046	0.267282	-2.14105	0.254187	-8.09855	-1.31734	-3.25851	-2.45367	-6.6648	-6.24377	-5.6331	8.95889	8.89847	7.68502	8.40643	6.15931	5.97724	5.37511	5.10912	4.86769	3.30403	3.7756	2.45544	3.60951	2.54357	3.44029	2.09573	1.36545
6568_3	7.41662	5.79812	1.29406	4.77533	5.84755	3.077	3.32736	-0.74571	-9.3933	-1.66424	-8.78301	-3.86542	-6.02333	-0.674914	-8.96093	-4.69216	-7.29081	-8.36044	-7.52717	-10.2761	-10.5829	9.15406	8.14756	7.37951	6.07275	4.65635	5.02435	3.74656	4.42754	4.44693	3.83424	3.55482	2.43056	2.14326	1.98211	1.1876	1.62079	0.963453
6606_3	7.70045	5.2423	5.02773	3.90062	3.56938	2.05847	1.10217	1.07331	1.28875	-1.61914	-1.79009	-3.22827	-1.42578	-3.21307	-4.23251	-2.8696	-4.2195	-4.90211	-4.06884	-5.8608	-11.2121	7.61035	6.90681	4.99435	5.18241	4.22941	3.36472	3.91022	4.26798	2.22782	2.12187	2.17886	1.48753	1.71401	1.47755	1.09386	0.284263	-1.21741
6668_3	8.25173	9.85712	5.86636	8.2641	7.94306	2.88646	2.4031	0.965476	0.860464	-1.55199	3.38105	-1.34623	-3.75811	-7.9982	-2.54349	-8.70204	-7.21322	-3.63899	-7.44958	-5.15408	-10.5054	8.84155	7.99483	6.65516	5.58374	4.50914	2.73973	4.42401	3.84781	1.97851	2.25402	2.1901	1.96682	2.26424	0.594687	1.2238	1.26833	0.0554604
6861_3	7.5074	7.82009	4.45319	6.42245	6.49563	3.29252	-0.36757	2.2084	0.137746	-2.15489	0.565459	-4.54597	-9.05667	-7.93921	-8.82435	-3.99919	-7.15422	-5.90193	-7.39059	-10.1395	-10.4464	9.04441	8.80363	7.27798	6.85887	5.99804	4.9754	4.84252	3.84789	3.132	3.34036	3.04534	2.06108	2.01646	1.65991	2.49649	0.792391	0.671213
6931_3	6.20088	2.43778	5.22453	0.709979	0.171537	2.77061	-1.0611	2.87406	-1.45617	-1.32305	-3.2691	-5.43543	-3.67934	-1.00636	-3.13386	-2.95255	-6.82129	-4.721	-7.05765	-6.63662	-10.1134	9.80024	9.53235	6.77979	6.20635	5.81839	4.80248	4.97423	4.32961	4.42433	5.7174	3.95665	2.66046	2.00082	3.17722	2.87497	2.23042	1.50752
6948_3	6.26638	6.57856	2.56598	5.01821	4.70798	2.57143	1.24879	0.850989	-5.64714	-2.23078	-1.49253	-1.78439	-8.61702	-7.49956	-3.74084	-8.20339	-6.71457	-7.78421	-6.95094	-9.69983	-10.0067	8.45597	8.06587	6.48238	5.45492	3.51978	4.28293	4.59853	4.91498	3.78877	3.73121	2.70996	1.63098	2.30328	1.28546	1.27159	2.3225	-0.313303
7171_3	6.81979	6.93488	3.48223	5.83096	5.14923	2.23911	0.810048	2.06159	-1.41294	-1.28436	-0.273253	-2.58795	-1.65113	-5.02799	-9.61356	-3.70434	-7.94344	-9.01307	-8.17981	-10.9287	-11.2356	8.36436	8.25659	5.58237	6.60129	5.58441	3.71241	4.88176	4.42073	2.92258	3.65658	2.67043	2.02218	1.02947	0.5361	0.631399	1.24263	-1.73931
7276_3	7.15941	8.28141	4.36275	6.85595	7.31583	1.5513	1.53063	0.381064	-3.23564	-1.84747	1.77663	-9.32661	-3.83028	-8.32753	-4.16827	-9.03136	-7.54254	-3.96832	-7.77891	-10.5278	-10.8347	8.18868	7.72691	6.88476	6.30827	4.80089	4.28013	4.51222	4.36178	3.36427	3.56472	2.30888	2.12636	1.48196	1.69782	0.837376	1.96711	0.322907
7281_3	8.19997	8.00493	4.60388	6.56901	6.52451	3.73866	1.45169	0.97839	1.8282	-2.32321	1.49625	-2.33637	-6.8162	-5.69874	-2.93363	-5.48504	-8.08368	-9.15332	-8.32005	-11.0689	-11.3758	9.33946	7.63521	6.24262	6.35854	3.74595	3.82161	4.18626	3.69892	3.81216	2.86622	1.88068	1.90862	1.13578	1.64637	0.967164	1.83425	-0.621929
733_3	8.26582	5.89935	3.17005	4.07036	4.16847	4.33883	3.14138	2.56759	-0.78134	-1.18337	-1.48829	-9.31154	-9.42992	-8.31246	-3.84004	-9.01629	-7.52747	-4.89667	-7.76384	-2.64854	-10.8196	8.32528	7.83551	6.17309	6.45303	6.01022	4.79518	5.31136	4.1183	3.1719	3.1765	3.07205	1.37167	0.0237709	1.5763	1.66551	0.68109	0.693958
7396_3	5.25439	7.14439	2.88449	5.47033	5.88256	0.839682	-0.347099	0.40864	2.34087	-2.46355	-1.7253	-8.73141	-8.84978	-4.5624	-5.44754	-8.43616	-2.55502	-8.01697	-7.18371	-9.9326	-10.2395	8.36231	7.08198	6.41763	5.39222	3.20691	4.26767	3.91015	4.21686	3.34028	3.05256	2.05808	1.59988	2.57439	0.780631	0.99348	1.71042	-0.121122
828_6	8.39351	8.44319	5.9306	6.08756	5.92228	4.38753	2.70901	1.64446	-1.46772	-1.55368	0.368021	-2.50651	-3.14931	-5.05175	-2.76696	-4.28165	-3.34923	-3.86247	-7.67306	-10.4219	-7.5589	8.3565	7.31183	7.68901	6.58061	4.88146	4.41525	4.90694	4.31716	4.43147	3.35559	2.74769	1.9723	3.57101	2.14316	1.86789	2.47991	0.755992
1044_6	6.83756	5.01231	3.24631	3.55634	2.93487	2.90607	1.85222	2.03152	1.12519	-1.13515	-1.13324	-9.18665	-9.30503	-2.16521	-2.06148	-8.89141	-7.40259	-8.47222	-7.63895	-10.3878	-10.6947	9.86039	8.45707	5.6927	6.49763	4.26415	4.3651	4.32063	3.98174	3.54917	3.48635	3.4348	1.55603	2.28111	1.34555	0.774425	1.07535	0.847028
1047_4	8.18027	5.17011	4.309	4.01013	2.41787	4.01072	3.3099	2.30962	2.14542	-0.624891	-1.50844	-3.00112	-9.38628	-5.94689	-2.14273	-4.88519	-7.48384	-8.55347	-7.7202	-10.4691	-10.776	8.68884	7.65309	7.88625	6.73163	6.12371	6.22057	4.91336	3.84266	5.11377	3.23397	2.51565	2.39977	3.59037	1.62896	1.44625	2.2004	1.2692
1151_3	6.6899	8.58957	4.70987	7.93559	6.905	2.92938	2.67243	0.690279	-0.130788	-2.16807	2.05622	-3.96026	-1.53058	-8.00558	1.14409	-4.62195	-1.86304	-5.96829	-7.45696	-7.03592	-10.5127	8.08616	7.00134	7.58898	5.52098	4.06916	5.81597	4.27252	4.61438	3.37793	3.21867	2.68533	2.10694	2.03479	1.68981	2.08909	1.86234	0.450156
1193_3	5.13705	5.29284	2.62767	4.70029	4.74953	2.72039	3.58896	1.2047	-1.26293	-0.801753	-0.324593	-8.08406	-3.15804	-2.69266	-1.49438	-7.78881	-0.942441	-7.36963	-6.53636	-4.89294	-7.2702	9.25317	8.5194	6.13132	6.08194	7.44151	6.45596	4.74909	4.9704	5.48111	2.6628	3.09651	2.53937	3.7899	3.06389	2.36524	2.51479	0.274686
1193_6	9.9778	13.5263	7.93544	12.1921	12.4335	4.57641	4.98553	0.874846	2.22396	-1.94309	6.29899	-1.84813	-4.01444	-1.76659	1.44826	-8.81027	-7.32145	-2.5582	-5.23589	-10.3067	-8.29166	9.8864	8.90994	8.04027	7.7798	6.63441	5.16095	6.20649	4.83561	3.34365	2.02925	3.2276	2.91782	2.52364	1.90582	2.28017	1.27106	2.44932
1238_7	5.16231	4.28643	1.43496	2.87686	2.55615	0.0693198	-1.38619	1.10603	0.377915	-1.88712	-6.04767	-9.50945	-9.62783	-8.51037	-9.39551	-9.21421	-7.72539	-8.79502	-7.96175	-10.7106	-11.0175	9.53435	8.48012	5.46355	4.59278	3.52949	3.41159	4.38746	4.14349	1.88553	2.91702	2.31277	2.6704	0.771882	2.27028	1.94927	0.853707	0.170106
1354_3	6.0614	6.1061	3.0365	5.31088	4.74828	2.91541	3.01744	0.785254	-1.83703	-0.689958	-0.742784	-5.26071	-3.66288	-3.1621	0.276296	-2.88205	-2.82457	-6.61667	-4.40489	-3.14686	-3.53905	8.01912	7.58667	6.96038	6.30059	4.52978	4.379	4.4229	3.56952	3.2456	3.04989	2.69537	1.24721	1.909	0.762665	1.24452	1.26072	0.93089
1380_2	4.65441	2.82733	2.81895	-0.0709842	0.00526662	2.0673	1.11071	2.43158	1.54468	1.72868	-1.51803	-3.72416	-3.45552	-1.56754	-7.31066	-3.95943	-5.64054	-3.54025	-5.8769	-5.45587	-8.93267	8.03927	9.33137	7.26946	8.27874	5.33033	5.37859	4.96394	4.27605	4.66646	2.87639	3.78303	2.72712	3.85749	2.26403	0.795312	1.0323	1.68662
1380_5	6.43268	5.40662	3.12806	4.35755	3.14682	2.3739	2.19061	2.31578	1.59807	-0.259324	-2.41032	-2.70218	-2.41531	-2.8251	-7.79769	-7.61639	-6.12757	-7.19721	-6.36394	-9.11283	-9.41971	8.8158	8.6847	6.73471	6.55399	5.46649	5.41728	4.79082	4.22268	4.33274	2.5692	3.29216	2.89017	1.29589	2.69209	2.07711	0.545263	0.205086
1380_11	6.86859	5.63449	4.74054	4.04041	4.21626	4.28576	2.60469	2.52716	2.2541	-0.467238	-1.61498	-3.82111	-3.93949	-1.31302	-0.693361	-4.05638	-2.03704	-4.48519	-3.65192	-4.33043	-5.85969	8.46618	8.36838	6.4442	6.6766	5.54736	5.65549	4.61995	4.23537	5.33968	2.83068	3.06488	2.72421	2.75019	2.19961	1.87192	1.32089	1.0572
1579_10	9.84732	12.8734	8.18113	11.2185	10.6934	5.34503	4.97226	0.863084	2.04573	-1.64815	4.92154	1.05095	-4.76007	-3.64262	-0.146469	-8.99031	-3.80105	-5.40119	-7.73785	-5.84289	-8.47169	8.99719	7.72498	8.81329	7.37465	4.23234	3.87483	6.15837	4.56244	2.65342	2.86893	2.627	2.89584	1.71956	0.853077	2.34282	1.17844	2.3489
1579_3	8.55329	9.90688	6.31853	8.72151	7.92727	4.55656	4.63032	1.19425	1.76425	-1.22781	0.714977	-4.46151	-4.17463	-8.67188	-2.29963	-5.28825	-7.8869	-4.56421	-8.12326	-10.8722	-11.179	9.25386	8.24821	8.15267	6.80596	5.26709	5.48936	5.11753	3.50405	4.51511	3.86579	3.1593	2.2668	1.12366	1.14736	1.60223	1.37877	1.00674
2097_3	6.58869	0.319046	4.71188	-1.65826	-0.576474	4.43393	2.25917	2.00595	-3.47708	-0.474382	-4.39404	-8.77337	-5.72182	-3.68683	-5.4895	-4.77768	-6.9893	-5.73701	-3.1382	-4.35985	-4.92388	9.10189	9.16488	6.9727	5.83111	5.65488	4.97704	4.1699	4.49976	4.62814	3.66403	3.32732	2.09098	2.74838	3.32973	1.73828	1.7491	0.674478
2143_1	4.43188	5.68307	3.30436	2.84542	2.43305	0.356215	2.00311	1.56866	-3.68492	-0.190948	-2.51824	-3.36649	-2.92848	-2.36741	-3.25255	-4.83678	-5.66989	-3.5696	-2.73633	-8.65515	-6.64009	7.4852	8.58638	7.47272	8.98209	5.78651	7.23843	4.85224	4.86843	4.09909	3.27712	3.33809	2.81511	1.89966	2.28069	1.31787	1.21402	2.44065
2235_2	6.96743	5.26287	3.52235	3.32023	3.22495	0.489261	2.22557	2.55063	0.275714	-0.0561873	-1.3005	-1.46011	-3.63213	-3.16675	-5.27428	-5.09297	-1.9161	-4.14327	-2.36659	-9.75934	-10.0662	8.34152	7.25595	6.64372	6.19291	3.81508	4.24994	4.19381	5.18431	3.91372	3.06687	2.84283	2.14658	3.45006	2.24906	3.37223	3.07847	1.25479
2235_6	6.65913	7.9166	5.53736	6.39777	5.89688	1.15435	2.8887	4.3348	-2.24682	0.820736	1.95008	-1.19935	-0.39739	-1.1884	-2.51242	-2.20826	-2.63371	-7.40378	-6.57052	-5.23195	-9.62628	8.45825	7.85358	7.6098	7.82966	6.38217	6.36051	5.27153	5.34982	4.51404	3.49101	3.8072	2.61821	3.49065	2.65347	4.22282	2.95024	2.18999
2249_2	5.62042	5.15126	4.56137	2.00819	0.719879	0.437391	0.39119	1.21544	-0.311686	-0.211152	0.733417	-3.09406	-0.502297	-2.88348	-3.45546	-8.6317	-7.14288	0.131778	-7.37925	-10.1281	-10.435	6.20331	7.99739	8.07438	7.81562	4.25345	8.16798	4.87038	5.52152	3.61566	3.76183	3.11102	2.34176	2.90429	1.54314	2.9452	1.85944	2.23968
2306_3	7.80097	8.59865	5.6703	7.77855	7.44343	5.0453	3.77293	0.787868	2.51717	-0.58395	2.54584	-2.04944	-3.23538	-3.66389	-1.79201	-3.96719	-3.4353	-4.89196	-7.75913	-10.508	-10.8149	8.99492	7.63345	7.98238	6.47969	5.74367	5.57	4.91223	3.88918	4.98689	3.50196	3.34837	2.85757	3.20971	1.64948	1.65913	2.56698	0.803844
2383_3	7.52914	7.50444	4.6335	5.85883	4.52383	2.95855	2.4867	0.811359	-0.577364	-1.18182	-1.5096	-4.20955	-3.63605	-1.07802	-0.576878	-3.9143	-2.956	-3.49512	-0.0955032	-0.568152	-1.43506	8.78747	8.4868	7.65549	6.73507	5.80638	6.00771	5.02391	4.93126	4.62354	4.64357	3.39308	2.81384	2.89737	2.41394	2.37943	2.39473	2.28422
2383_7	7.36293	7.18268	5.27652	5.96518	4.55132	2.56549	3.00754	0.808765	-0.459934	-0.840718	-0.423177	-3.27654	-3.91171	-2.27746	1.32407	-6.35053	-8.03163	-4.45741	-5.09808	-2.84197	-3.29586	8.78842	8.19012	7.90408	6.70879	5.88731	5.76366	5.20034	4.4824	5.19153	4.28344	3.18344	2.99866	3.23441	2.37222	2.57596	2.59733	2.43425
2549_6	4.85603	5.67982	-1.69889	3.97171	4.28918	2.46314	2.25758	0.604209	0.923056	-3.31277	-2.54992	-2.64248	-3.27764	-8.18255	-9.06769	-8.88639	-7.39757	-8.4672	-7.63393	-10.3828	-10.6897	9.30636	9.06561	7.53932	6.51418	5.53299	4.00872	3.62892	3.97676	5.16496	3.63958	3.11278	1.81774	2.42792	1.47881	1.33762	0.879048	-1.69334
2684_3	6.56006	5.65285	2.9823	4.62668	4.78558	2.3263	2.05064	1.06401	0.824322	-2.13889	-0.0107583	-3.24122	-8.40399	-4.11661	-2.55696	-7.99037	-6.50155	-4.40126	-6.73791	-9.48681	-5.70622	7.92473	7.94565	5.53931	5.72162	7.21071	6.27383	4.82483	4.39	4.70702	3.81585	3.55093	1.57921	2.18758	0.415518	1.89286	1.57006	-0.177699
2700_5	9.25605	9.56303	6.13533	8.50964	8.93993	5.01148	3.94298	0.651165	1.94513	-1.75179	3.7652	-2.48038	-0.778844	-0.756165	-2.6236	-5.47792	-2.61059	-2.98834	-6.54739	-5.20883	-6.43324	7.90008	7.2674	6.95909	7.09867	6.33004	5.48661	5.18393	4.30962	3.86911	4.17287	3.65136	2.00558	2.97739	0.807559	2.3661	2.72604	0.470844
2700_2	5.63127	6.17899	3.06699	3.73862	3.38309	3.9828	3.48102	2.30334	0.230062	1.29732	-0.752288	-1.74315	-1.58915	-0.535121	-4.72606	-3.07083	-3.90394	-3.20804	-2.37477	-6.0412	-9.518	6.81873	6.95175	7.29748	6.53068	4.99699	4.43077	3.99725	3.24077	3.56096	3.49922	3.2985	2.52253	3.84925	0.258024	0.527235	2.25928	0.981859
2777_2	3.56025	2.23272	0.0568806	-1.48917	-2.22755	2.44945	0.523911	1.42915	-5.61689	0.553277	-3.31855	-8.46839	-3.94291	-7.46931	-5.18452	-3.12875	-4.3624	-7.75396	-6.92069	-6.49966	-7.65453	6.61039	7.72033	8.05799	7.35066	4.43989	4.49809	4.56905	2.45184	3.40814	3.53428	1.54061	1.3379	2.64959	0.717923	0.211383	0.476642	1.25509
2855_2	5.6331	5.42712	4.69574	2.65082	1.68349	3.12092	1.7482	1.45564	-1.2152	0.644213	-2.02661	-2.24893	-3.73231	-2.80126	-3.90052	-3.31868	-6.87425	-3.85643	-4.78869	-9.85952	-6.07893	5.2879	7.27578	6.61408	7.27818	5.78144	4.92667	4.76023	3.4334	3.00793	2.31467	3.03645	1.9308	1.83903	1.52523	-0.796979	-0.541615	2.20358
2979_6	7.55243	2.57621	3.64885	0.875406	-0.607874	1.72906	0.215106	2.31806	-2.34411	-0.148735	-8.83186	-9.12372	-9.2421	-8.12464	-9.00978	-8.82847	-7.33965	-8.40929	-7.57602	-10.3249	-10.6318	9.2999	9.22936	7.00897	7.63379	5.47308	5.77081	5.03179	3.47047	4.46793	3.36451	4.11079	2.86845	2.12096	2.81914	-0.17245	2.11046	0.181115
2979_2	7.94193	6.61897	4.39601	4.96296	4.26656	4.31344	1.91663	3.17103	1.35163	0.998013	-1.01263	-4.80949	-2.19515	-2.28316	-1.86414	-8.6017	-7.11288	-4.48208	-7.34925	-2.76722	-4.57213	10.02	9.61484	6.03666	6.85299	4.86667	5.08272	5.00685	4.8633	3.74347	2.98001	2.84356	2.87738	2.17302	2.62302	0.638345	2.35189	-0.32459
3001_9	5.09222	1.5284	-0.0957087	1.11899	-0.415778	-0.845916	0.0738861	2.16485	-1.92593	-0.411974	-4.20788	-9.54414	-9.66252	-5.37514	-5.34273	-6.92697	-5.43815	-8.82971	-1.39653	-10.7453	-11.0522	9.85306	8.90417	6.84792	6.47105	5.75761	6.13526	5.02351	3.87653	4.92916	3.20354	1.7436	2.17837	1.92629	3.35145	1.69491	2.02544	0.752478
3001_12	5.59875	2.43186	0.449404	0.452649	0.677275	0.925467	-1.1673	1.27152	0.271957	-1.28938	-3.72029	-8.09962	-2.10947	-7.10054	-7.98567	-7.80437	-2.22809	-7.38518	-6.55192	-5.21335	-9.60768	9.38926	8.73923	6.86046	7.02263	5.70925	6.25392	4.85021	4.84759	5.50075	3.67637	2.58229	2.30189	4.47147	3.17254	3.01437	2.67669	1.79243
3001_18	6.24341	5.34205	2.1386	3.36977	2.94028	-0.707384	-0.381343	2.12257	-9.79291	-1.64116	-2.46838	-4.43009	-9.59286	-8.47541	-9.36054	-9.17924	-7.69042	-8.76005	-3.83932	-10.6757	-10.9826	10.2771	9.81573	6.12507	6.73876	5.1712	5.15895	5.28516	5.02409	3.55616	3.04016	2.54723	2.80412	1.96667	3.63764	2.34933	1.30687	0.324834
3001_6	7.84155	9.43289	6.02904	8.83491	8.47717	4.86046	5.15912	1.35018	0.518928	-1.38685	3.48062	-4.43914	-1.06695	-5.76199	0.408154	-8.78775	-1.94138	-3.32417	-1.51293	-10.2842	-10.5911	8.67104	8.06463	8.37929	7.51054	6.80866	6.04001	5.60012	4.4571	4.8436	2.82628	2.8741	3.18842	2.82796	1.73453	2.0559	2.45709	1.83416
3001_3	4.90461	3.00773	1.17461	0.765174	1.94464	1.87789	0.272864	1.54518	1.15087	-0.34545	-5.00113	-5.29299	-2.47277	-7.46384	-8.34897	-5.84574	-6.67885	-7.74848	-6.91522	-9.66411	-9.97098	9.17073	8.21143	7.24064	6.77343	5.91868	6.87359	4.47376	4.41939	6.02229	3.95372	2.58378	2.22029	4.42492	3.2575	2.51965	2.84312	2.29441
3001_15	5.789	5.32393	2.60575	3.89387	3.69186	0.181315	-0.394848	2.02027	-2.45731	-0.578975	-0.486935	-4.65133	-4.76971	-7.73972	-8.62485	-8.44355	-6.95473	-8.02437	-0.17987	-6.77007	-7.07694	9.8415	9.49311	6.30128	6.82421	5.22099	5.29564	5.15362	4.60334	5.02486	3.09714	2.04941	2.8535	2.9181	2.61314	2.52763	1.67077	0.248198
3129_2	8.05482	6.48087	5.72548	4.70108	4.03016	4.33028	4.03824	0.0197649	-1.35586	-1.78006	-2.09299	-2.63367	-1.94227	-2.02161	-2.27091	-8.74782	-3.55856	-8.32863	-1.56462	-3.23303	-3.15025	7.96401	7.10786	6.45248	6.83556	5.92733	6.30291	6.40232	5.91482	4.23628	4.05714	2.00149	3.17397	1.68614	2.62431	2.39172	2.24357	-0.483571
3177_3	8.24169	2.50555	5.66383	0.41736	0.071942	1.53202	1.08905	0.0341819	-3.22198	-3.33807	-3.9902	-2.90355	-4.18632	-2.43499	-1.84619	-8.63067	-3.97193	-2.71963	-7.37822	-10.1271	-10.434	8.07409	7.81634	6.21753	6.502	5.17191	4.78327	4.63803	4.61847	3.95691	3.99311	3.30676	2.37847	1.69682	0.526185	1.10601	1.93154	-0.552395
3214_7	9.61118	7.05265	8.18006	5.28481	4.63756	4.15993	1.40499	3.39654	1.90296	-0.427435	-0.551234	-1.64695	-5.14547	-2.75793	-9.00061	-4.73185	-7.33049	-2.37776	-7.56686	-10.3158	-10.6226	8.89687	8.72406	6.0402	7.44663	5.74367	5.1545	4.87171	4.54028	3.41695	3.47393	2.87688	2.54762	2.3074	1.94845	2.47097	0.864944	-0.18141
3434_3	6.89462	7.6103	4.53558	6.03032	5.98481	2.36744	1.18552	0.819155	1.62639	-1.96738	0.28419	-2.68184	-0.709618	-2.81316	-4.26389	-4.08259	-4.0677	-5.13733	-2.61601	-3.88304	-4.59902	8.49495	9.04507	5.85619	6.83884	4.83134	4.25962	4.68748	3.36744	2.62536	3.00237	1.96822	1.81172	1.1239	1.5857	2.07714	1.52768	0.328674
3497_3	5.02727	0.250847	1.02804	-1.54474	-0.69307	0.720143	2.41563	0.682083	-1.76048	-1.45975	-8.71244	-9.0043	-9.12267	-8.00522	-8.89035	-8.70905	-7.22023	-8.28986	-7.4566	-10.2055	-10.5124	8.4357	8.30321	6.09355	5.75892	5.04505	4.08866	4.27926	4.2565	4.06104	2.99627	2.87015	2.05479	1.35407	2.20769	0.816062	2.09077	0.0484472
3514_3	7.43234	3.33107	-4.24097	2.83363	2.6234	1.62545	2.66126	1.75359	0.342535	-0.823345	-2.71821	-8.94081	-9.05919	-4.77181	-8.82687	-8.64556	-7.15674	-8.22638	-7.39311	-10.142	-10.4489	8.39701	7.47119	6.59423	5.5594	5.40731	6.037	4.65357	3.40319	4.19885	4.45923	4.17673	3.21814	2.90167	2.63264	3.58247	1.13639	0.935754
3586_3	8.38594	4.28554	4.706	2.2691	2.2677	3.32415	3.50351	2.64002	2.67226	0.443578	-2.62483	-0.618516	-1.99157	0.450668	-1.16007	-0.978771	-1.88936	-2.60752	-0.113341	-1.25282	-1.36352	7.84475	7.67096	6.63993	6.00717	5.72215	5.37949	4.35961	4.90093	4.4966	2.27509	3.38173	2.34437	3.06702	2.43779	3.17068	1.78728	0.640255
3595_3	7.51004	6.09282	5.07489	5.05764	3.82302	3.6223	1.78776	2.37307	0.692193	0.180572	-1.64262	-1.93448	-2.70494	-3.50175	-8.08733	-7.90602	-3.24728	-4.31691	-6.65357	-6.23254	-9.70934	8.78683	8.25798	7.02732	5.41016	4.63914	4.56299	4.58986	4.44795	4.2933	3.25358	3.48528	1.53568	3.01231	2.19335	1.44241	2.4343	-0.0498327
3647_3	3.81791	0.826822	0.960986	-0.411768	-1.79945	1.21202	0.883252	0.790629	0.856544	-0.970936	-3.8613	-9.01114	-9.12952	-5.69014	-8.8972	-8.7159	-7.22708	-8.29671	-7.46344	-10.2123	-5.30976	9.40083	8.60731	8.24558	6.11755	4.63813	4.39172	4.05598	2.71183	3.66209	3.1591	3.09469	2.62102	1.7427	1.1551	0.225021	1.46535	-0.275459
3704_6	7.57748	7.39882	5.28236	5.71215	4.34029	2.03515	0.189825	-0.460943	1.77049	-2.0855	-1.15789	-10.1257	-10.2441	-9.12663	-5.36791	-9.83046	-8.34164	-9.41128	-8.57801	-11.3269	-5.52525	7.43862	6.70292	6.43219	5.669	3.28166	5.29035	4.67084	3.86263	3.28041	3.17435	2.88583	1.64862	0.665257	1.7484	3.27871	1.33474	0.0912099
3704_3	6.94408	5.34848	4.60862	4.98655	4.42488	1.34404	2.38202	0.394526	0.947403	-1.69263	-1.20136	-4.20714	-5.03921	-3.52121	-1.9509	-9.26944	-3.69316	-3.80586	-8.01699	-10.7659	-11.0728	7.07227	6.63118	7.71007	6.2892	4.06082	5.20452	4.58532	3.54068	3.65134	2.54924	3.05244	1.32995	1.74878	1.35152	3.03594	1.77427	1.79429
3767_3	6.43664	5.53841	3.48003	5.24878	4.9797	3.25802	2.3828	1.52904	-3.96859	-0.776636	-0.501537	-4.92025	-5.95617	-3.92117	-2.70395	-4.62501	-7.22365	-8.29328	-7.46002	-10.2089	-10.5158	9.20447	7.89271	7.48243	5.68325	5.09069	4.74503	4.21267	4.13065	4.03884	3.62509	2.9545	2.3121	1.61639	1.50114	0.504886	1.51476	0.2501
3886_3	7.16289	6.99941	4.51527	6.67517	6.584	3.32187	2.37994	1.25277	-0.530964	-1.50938	0.774398	-2.47798	-4.20459	-3.40029	-9.32982	-2.67278	-7.65969	-5.5594	-3.50374	-7.47503	-10.9518	7.70076	6.4902	6.90377	5.83792	4.69056	5.27002	4.25302	4.04848	3.70936	2.76574	2.72394	1.44524	2.40225	1.26785	1.10925	1.81598	1.09826
3901_3	2.6085	3.32699	0.819392	2.86593	2.76769	1.08889	2.37869	0.941676	-5.7122	-0.127631	-2.99955	-9.48124	-3.98491	-8.48216	-5.27983	-9.18599	-7.69717	-8.76681	-7.93354	-10.6824	-10.9893	8.94034	8.53882	5.97969	5.36959	4.46312	5.42841	4.43081	3.71322	4.60422	3.52337	1.65875	1.9173	1.27886	1.78396	2.46192	0.524395	0.874253
4011_3	7.59542	5.52209	5.27763	4.99903	4.62714	3.2943	3.06782	-0.0275851	0.781109	-1.91134	-1.61261	-2.84788	-9.83663	-3.50972	-5.51684	-9.423	-7.93418	-5.30338	-8.17055	-10.9194	-11.2263	8.10894	8.04802	6.4918	6.78566	6.75186	5.66895	5.07489	4.69648	3.19445	2.32153	3.8719	3.21257	1.18658	1.82297	1.42311	0.903307	1.54379
4317_3	5.21183	7.1046	3.22683	6.4351	6.04386	1.55399	2.51529	-0.10495	-1.56715	-2.38348	0.240708	-8.89978	-9.01815	-7.9007	-4.14198	-8.60453	-7.11571	-5.01542	-7.35208	-10.101	-10.4078	8.19432	7.77947	6.58321	5.56277	3.97942	4.4123	3.85484	3.22054	3.2913	2.87036	1.59543	1.05403	0.911957	1.14729	1.08897	0.744829	-0.656972
4346_3	6.03916	3.67321	4.08101	2.92312	1.56304	3.7879	3.26831	1.47784	1.82723	-0.312158	-1.82097	-4.4802	-3.22007	-3.73266	-9.01011	-5.65889	-4.17007	-3.55164	-7.57636	-4.30288	-1.28119	8.86262	7.32186	8.47767	5.8779	5.98113	5.33783	4.81014	3.90978	4.81647	3.49373	3.00421	2.04751	2.45186	2.03643	2.63537	1.16302	1.7114
4349_3	5.94941	-1.29796	-0.921473	-1.52483	-3.58713	4.95897	3.1824	1.75674	-5.50253	-0.657888	-8.06217	-3.30964	-8.47241	-5.03303	-8.24009	-8.05879	-6.56997	-7.6396	-6.80633	-6.3853	-9.8621	9.16175	8.905	6.65235	6.98073	5.79783	6.52235	5.38562	5.26233	4.17578	3.66068	3.73422	2.94895	0.862618	2.77999	2.70098	2.01249	-0.202596
4350_3	5.59539	2.82407	2.13433	2.65255	2.10148	3.8954	-0.0408508	-0.00320739	-9.6981	-1.48237	-3.25492	-9.37968	-4.45366	-8.3806	-9.26573	-9.08443	-7.59561	-8.66524	-7.83198	-10.5809	-10.8877	9.14405	7.7011	6.53674	5.03548	4.44182	4.98577	3.53034	3.10999	3.70766	1.59063	1.94032	0.997907	1.26486	0.573939	1.20631	0.504445	-0.696405
4365_3	5.1312	6.42136	2.98975	5.21908	5.32416	2.38883	1.45729	0.36048	-2.76012	-2.56768	0.396657	-3.88227	-8.39296	-7.2755	-4.07318	-4.80941	-6.49052	-7.56015	-6.72688	-9.47578	-9.78265	7.66279	6.93502	6.74966	4.85604	3.98594	4.32507	3.59924	4.10526	3.76041	2.66639	2.38789	1.34941	2.50412	1.2058	0.785006	2.30699	-0.106097
4369_3	6.38011	5.74198	3.32318	4.5732	3.4081	4.36118	2.24105	0.797031	-3.31991	-1.07165	-1.72442	-8.6162	-8.73457	-4.44719	-5.33233	-8.32095	-6.83213	-4.73184	-7.0685	-9.81739	-10.1243	8.93288	8.22633	6.07609	5.6799	5.22657	6.15898	4.7993	4.87723	4.37668	3.91931	2.43264	1.63835	1.72975	2.53615	1.46283	2.76496	-0.676826
4398_3	3.80211	3.28113	0.923351	1.90625	1.85619	4.17276	1.72774	1.61924	0.965817	-0.26232	-1.9885	-9.10054	-9.21892	-8.10146	-3.37189	-8.80529	-7.31647	-8.38611	-7.55284	-10.3017	-10.6086	9.17791	9.00066	5.99651	6.4256	5.89155	5.56899	5.0953	4.42292	5.83225	3.93137	2.87636	2.05079	3.64612	1.62548	2.19054	1.06044	-1.01041
4637_3	8.00972	6.91016	4.38224	5.64985	5.22631	4.043	2.44564	1.28664	-2.48	-1.38755	1.50495	-3.53168	-3.54509	-2.5326	-3.53095	-4.3205	-5.15361	-8.54517	-7.7119	-5.4164	-6.68021	7.98271	7.87596	8.17786	7.18187	5.89185	4.47529	5.18336	4.39902	4.12817	4.07908	3.76232	2.02062	2.08666	1.03505	1.34796	2.05168	0.0219144
4691_3	4.61267	3.76094	1.34266	2.43642	1.08448	1.23487	-0.903375	0.856728	-2.94299	-0.774878	-5.18515	-8.64693	-4.67785	-5.32592	-5.36306	-8.35169	-6.86287	-7.9325	-3.92931	-9.84813	-10.155	8.95723	8.21086	6.56785	6.46447	5.25582	5.75901	4.36466	3.91223	4.50903	3.74162	3.47576	1.60469	3.59367	1.95035	1.03114	2.36677	0.442079
4692_3	7.73687	4.43756	4.07482	2.53031	2.46627	4.2368	3.54039	2.30329	1.96994	-0.0652352	-1.74223	-1.51007	-3.89295	-2.51833	-2.99581	-4.19302	-3.64762	-8.41769	-7.58442	-6.24585	-10.6402	8.19849	6.21749	7.80411	6.24388	4.48761	5.1451	4.53698	4.39832	4.72085	3.68551	2.93041	2.09107	3.23881	2.15554	1.24364	2.80303	0.827588
4705_3	4.96066	1.70082	2.26902	1.02728	0.36887	2.26676	1.91619	2.34357	-6.77322	-1.67818	-2.993	-4.41526	-6.57317	-8.62564	-6.34085	-9.32947	-4.67072	-4.51797	-8.07702	-10.8259	-11.1328	9.06716	8.53236	6.47272	6.91351	6.57939	6.19003	4.32022	3.9012	4.71852	3.00469	3.78341	1.316	2.27524	2.68865	1.14471	2.48322	0.895886
572_6	4.68226	7.32244	1.68057	6.09703	5.71298	1.60714	1.27383	0.124002	-6.26147	-2.35692	1.2517	-3.75541	-5.14388	-8.11389	-6.6771	-8.81772	-7.3289	-8.39853	-7.56527	-10.3142	-10.621	8.74888	7.94938	7.0999	5.79166	4.49748	3.29443	4.27242	3.04896	2.99721	3.00437	1.58266	2.63361	1.90316	0.252981	0.571889	-0.489301	0.062915
572_3	4.61678	5.6261	1.32842	4.55058	3.65001	0.77068	-0.0734385	0.443879	-1.50163	-1.31738	-1.6334	-3.01752	-4.77636	-4.57644	-3.5871	-4.36273	-3.26094	-3.38715	-2.15335	-2.93541	-3.28773	8.77262	8.04529	5.99472	5.52448	3.63682	3.42731	4.19145	2.19786	2.67383	3.14862	1.5243	1.96568	0.593212	0.0128996	-0.285236	-0.179148	-0.510709
584_3	7.3028	3.31716	5.51489	2.03303	2.07388	2.27643	2.83539	1.74508	-0.826591	-1.15148	-1.93251	-2.67974	-3.78332	-0.845948	-5.99579	-2.44525	-1.6627	-2.22537	-5.41003	-7.31092	-5.17301	10.0388	9.73605	6.89152	9.67928	6.43434	6.04352	5.00589	5.42878	4.83304	4.11989	4.04835	2.99104	4.08203	2.95289	2.71899	2.46435	0.53328
656_4	9.08125	4.57153	7.83211	3.4426	2.60892	4.27536	2.75785	5.30859	-2.56759	-0.166148	-2.61697	-0.727333	1.41982	-1.75149	-2.03304	2.47327	-7.23328	-1.76376	-2.2602	-3.29968	-3.47014	9.56211	9.12961	7.35644	8.12492	6.26615	6.60095	5.59185	4.56677	4.28215	3.59837	2.611	3.2995	1.38405	2.81935	2.95935	1.1667	-0.451412
810_3	8.22363	4.43112	7.84408	3.73946	2.66456	6.80157	4.94055	0.611802	-8.815	-1.71317	-1.0248	-8.49657	-8.61495	-3.10517	-4.29516	-5.0314	-3.01206	-4.0817	-6.94887	-9.69776	-10.0046	8.25273	7.60554	7.17675	6.92307	5.33824	6.24745	4.80678	4.85693	3.77475	3.99503	3.6503	2.5028	2.29745	2.11722	2.48599	1.75455	-0.175446
861_3	5.25376	1.658	1.63785	-0.496245	-1.60903	0.872041	3.12386	0.914017	-1.86732	-1.88967	-3.89212	-9.22838	-5.25929	-8.2293	-9.11443	-8.93313	-7.44431	-8.51394	-1.84779	-10.4296	-10.7364	8.92924	8.63531	6.15293	6.67703	6.13048	6.84263	5.31807	4.15675	4.2936	3.65455	2.36301	3.11685	0.875542	3.27169	2.53426	1.23561	1.13269
882_3	4.78285	-0.142735	1.89631	0.261415	0.156376	1.26957	2.42496	2.37074	-5.98999	-0.57121	-8.54962	-5.67156	-6.63793	-3.19855	-8.72754	-8.54624	-1.44271	-8.12705	-7.29378	-10.0427	-10.3496	9.00944	8.14349	7.92535	7.78505	6.32897	7.34329	5.20731	4.84604	6.18959	3.7269	3.70015	2.92468	4.11208	2.94514	3.34687	1.87542	0.97145
899_12	8.25017	5.91343	5.10103	4.62887	5.46693	5.60616	3.64697	2.92567	-0.104805	-0.920722	-0.54237	-2.19258	-0.79259	-1.83939	-3.51921	-3.74316	-7.46379	-2.80551	-7.70016	-4.83434	-7.05549	8.90255	8.23912	8.04652	8.76004	6.74266	6.26165	5.42915	6.00827	4.00202	2.94261	3.82989	3.29435	2.15104	2.27162	2.16259	2.35349	2.18882
899_6	8.71877	2.30891	4.28364	-0.310475	-0.452404	4.82195	2.91346	1.64375	0.129832	-0.0620985	-3.42738	-1.54446	-2.54216	-2.407	-4.94925	-2.63549	-2.8921	-3.0048	-3.12847	-4.47297	-4.65699	8.08654	7.72809	7.94897	6.22168	3.87874	5.09802	4.31087	4.79717	3.39895	3.1406	3.53932	2.51085	1.18141	1.87636	0.954661	2.18196	-0.325417
911_2	4.94237	2.99031	2.18248	1.55689	-0.509071	-2.32683	1.76836	0.877016	-2.95997	-0.726518	-3.96744	-6.79535	-2.05575	-4.94828	-9.00334	-5.65211	-7.33321	-8.40285	-7.56958	-10.3185	-10.6253	9.19953	8.86873	5.98025	7.5167	5.71433	5.43366	5.20125	4.24785	3.94479	3.76179	2.66177	2.94494	0.806755	2.72877	1.25849	1.5757	-0.758534
911_8	5.80836	3.21883	3.23919	1.63165	0.489345	-3.0522	1.83037	0.17694	-3.3929	-1.70385	-7.827	-8.11886	-1.41706	-3.03232	-4.835	-7.82362	-6.3348	-7.40443	-6.57116	-9.32006	-9.62693	9.29022	9.31503	7.34065	8.45011	6.40952	7.56938	5.31108	5.39149	4.6778	3.1417	5.23014	3.28231	1.41489	3.07066	3.46848	2.08036	0.705545
911_5	4.64838	3.55764	2.68461	1.95559	2.02632	-0.121317	1.37553	1.25067	-3.12497	-0.0574221	-3.13812	-3.99558	-2.09961	-2.59597	-2.33567	-5.17427	-2.76791	-7.92501	-2.44788	-3.81826	-10.1475	8.92727	8.44564	6.69632	7.11589	5.23285	5.66305	4.45601	4.13479	4.87008	4.12617	4.08132	3.0337	1.67371	2.31687	1.96096	2.66835	-0.17338
920_2	3.35898	1.0177	-1.12201	-1.676	-1.80436	-3.02214	-0.00193108	0.439214	1.59263	-1.40091	-8.94237	-5.5338	1.13221	-3.84284	-3.76274	-8.93899	-7.45017	-8.5198	-7.68654	-4.3269	-5.69791	9.26349	10.2443	5.90383	6.31834	5.11758	4.07573	4.47294	3.17625	3.30737	2.39419	2.70105	2.43014	1.35869	2.15653	1.13312	1.22345	-0.431501
921_3	6.37726	7.96206	1.50175	7.37638	6.20858	3.01552	3.69531	1.40316	-2.24571	0.186032	0.454727	-4.35763	-3.35783	-8.71611	-2.46169	-5.33248	-3.84366	-9.00075	-8.16748	-4.04601	-4.68409	7.79093	7.79603	6.5182	6.47289	5.94693	5.59962	4.84978	5.15982	4.27778	3.96456	2.3163	3.21837	2.79581	4.03823	2.29024	2.44021	0.548097
933_9	7.29312	5.48431	3.58941	3.08654	3.24298	4.38579	3.81732	1.0112	-3.0306	-0.493559	-1.11365	-1.14418	-3.04873	-7.54598	-8.43112	-8.24982	-6.761	-7.83063	-6.99736	-9.74626	-10.0531	7.55598	7.02104	7.15636	5.93882	3.45996	3.95168	5.21254	4.1528	3.6748	2.97845	2.88165	0.569353	2.29513	1.03389	1.52363	2.60766	-0.149651
933_3	4.64001	5.98299	1.97739	2.88228	1.89235	3.5586	2.15185	1.38587	-4.02835	-0.477235	-2.86167	-4.09695	-3.8283	-6.79831	-4.51352	-3.10982	-6.01332	-7.08295	-6.24969	-5.82865	-9.30545	5.48663	6.87499	8.61389	7.40001	3.71699	6.45646	5.3575	4.82893	4.94837	3.7338	3.23424	2.22317	3.81113	2.25237	-0.114223	2.72207	2.37375
973_2	4.97075	1.89274	0.5981	1.42479	0.788641	1.00416	-1.01457	1.55724	0.501655	-1.34793	-1.45177	-2.21897	0.354947	-0.46892	-1.27276	-2.23688	-0.434905	-2.21824	-0.300903	-0.563398	-0.198895	8.79752	8.52633	6.59182	5.68497	5.452	6.11548	4.58079	4.04049	4.82946	3.43929	1.86635	2.43023	3.00656	2.50918	2.95783	2.15937	1.56091
982_3	3.13421	3.16533	2.31428	2.23512	1.98305	1.69268	1.78692	1.66864	1.10455	-0.0570508	-2.08042	-8.63907	-2.73508	-2.14814	-4.43766	-6.02189	-6.855	-7.92464	-7.09137	-9.84026	-10.1471	8.08882	7.38407	6.34991	5.73424	4.22145	4.91716	4.54033	4.10073	4.3343	3.39352	1.8733	1.47132	1.60081	2.44054	1.13116	1.38799	0.44546
