# Supplementary material for: S100 Calcium Binding Protein Family Members Associate With Poor Patient Outcome and Response to Proteasome Inhibition in Multiple Myeloma
Source: Front Cell Dev Biol. 2021 Aug 16;9:723016. doi: 10.3389/fcell.2021.723016 (PMC8415228; doi:10.3389/fcell.2021.723016)
Supplement: Supplementary file 6 [file Table_5.XLSX]

## Sheet: Table S5
Supplementary Table S5. LC-MS/MS-based proteomics label free quantitation intensity values for eight S100 proteins in CD138+ cells isolated from MM patient samples in the FIMM dataset (n = 35).
Sample ID	S100P	S100A8	S100A9	S100A12	S100A4	S100A6	S100A10	S100A11
4774_3	19.1777	23.4127	24.2254	18.3026	22.603	19.7586	18.4509	18.6927
4865_3	18.8358	25.4781	25.3472	19.921	24.4094	24.0448	18.682	22.8658
1354_3	19.1588	26.0501	25.7334	19.8918	24.6615	24.0968	18.5488	23.1864
1380_5	18.9174	23.6872	23.8937	20.052	24.0496	23.2278	18.9135	22.9528
156_3	19.1899	25.5127	25.3538	19.5037	26.1815	26.4891	18.9552	23.5867
1994_3	18.4637	27.3022	27.5159	20.8288	25.8052	24.2238	19.3871	22.1705
2097_3	19.9535	21.4888	21.588	18.0661	21.8752	21.6404	17.7966	21.9783
2235_2	19.1578	25.4532	25.8821	20.1914	24.5801	22.3051	18.5221	20.7833
2306_3	21.6429	28.8254	29.2797	21.8377	25.9123	25.6245	22.159	24.2269
2383_3	20.0304	28.1288	27.5023	20.7488	24.9119	24.6476	19.5748	23.9979
2757_3	19.7459	23.7455	22.6884	18.2754	18.8832	22.7668	18.5342	21.181
2979_6	19.2921	22.8653	22.8248	17.7778	22.7737	25.0421	18.0393	23.4291
3001_3	19.4278	21.021	23.0899	18.8471	21.0424	18.7094	19.2401	18.8549
3129_5	19.0493	25.536	25.9122	18.6584	24.3884	25.6566	18.7763	24.9498
3434_6	19.3209	21.4883	17.7227	19.2733	22.3851	23.5418	19.0153	21.7668
3481_3	25.8889	32.0367	32.3243	28.3185	27.2283	27.2945	22.1419	25.8969
3514_3	18.9266	23.1329	22.712	18.8096	19.253	19.5083	17.962	23.0819
3586_3	20.3268	25.318	25.26	18.3372	24.1494	27.0087	18.9364	24.4264
3595_3	18.4154	24.4227	25.3746	18.9046	24.3843	24.6548	19.6592	22.4864
3647_3	19.7354	21.6674	18.5947	18.7847	19.1214	19.8122	20.1195	23.9899
3717_3	19.0087	26.9559	26.2874	20.2352	25.3305	24.4769	19.7712	21.4516
3767_3	20.2444	24.185	22.978	18.8541	24.4345	23.3099	19.2217	21.0936
3886_3	20.4574	27.1771	27.8442	21.2749	24.1751	24.0431	18.9555	22.2779
3901_3	19.1625	23.9738	23.2975	19.0079	20.7038	20.0431	19.4279	23.2869
3966_3	17.9671	23.7074	23.1996	19.3876	26.7562	25.0445	17.6583	22.9095
4011_3	18.9755	25.3555	26.1602	19.034	24.2415	25.2117	20.7904	22.2113
4011_6	19.2985	25.7579	26.1459	18.0201	23.0145	25.744	21.534	23.0094
4035_3	19.9157	25.8864	27.2498	21.1017	24.6529	24.5417	19.8905	24.8615
4692_3	19.6722	24.1825	25.0177	19.3961	23.1961	24.8032	21.8582	23.6738
810_3	19.7631	22.0931	23.0009	18.5849	27.284	25.322	23.5286	24.6277
882_3	19.646	20.0768	20.3949	18.7348	19.8559	18.2342	18.8064	22.4607
899_9	19.7099	22.8018	21.7899	18.7406	19.1083	25.1292	19.7666	23.7146
921_3	19.8664	27.3141	27.4486	18.2892	24.7559	23.8273	20.3255	23.3898
938_6	19.0539	24.7301	24.6199	20.2891	21.672	19.8918	19.3429	19.7943
982_3	19.7583	22.1964	23.4238	19.8583	19.6757	18.2455	18.9458	22.4062
