# Supplementary material for: S100 Calcium Binding Protein Family Members Associate With Poor Patient Outcome and Response to Proteasome Inhibition in Multiple Myeloma
Source: Front Cell Dev Biol. 2021 Aug 16;9:723016. doi: 10.3389/fcell.2021.723016 (PMC8415228; doi:10.3389/fcell.2021.723016)
Supplement: Supplementary file 7 [file Table_6.XLSX]

## Sheet: Table S6
Supplementary Table S6. Correlation of high mRNA expression of S100 members with response to 308 drugs (sDSS).
Drug	Gene	Correlation coefficient	P-value	FDR	Development phase	Functional class	Mechanism/Target	rnagoli	Drug_Gene name	Sample number
Bortezomib	S100A12	-0.507156	5.34005e-08	2.13602e-07	Approved	Protease/proteasome inhibitor	Proteasome inhibitor (26S subunit)	Approved_significance	Bortezomib_S100A12	102
Bortezomib	S100A8	-0.515096	3.0386e-08	2.43088e-07	Approved	Protease/proteasome inhibitor	Proteasome inhibitor (26S subunit)	Approved_significance	Bortezomib_S100A8	102
Panobinostat	S100A9	-0.503148	7.06009e-08	2.82404e-07	Approved	Differentiating/ epigenetic modifier	HDAC inhibitor	Approved_significance	Panobinostat_S100A9	102
Bortezomib	S100A9	-0.491769	1.53022e-07	4.08059e-07	Approved	Protease/proteasome inhibitor	Proteasome inhibitor (26S subunit)	Approved_significance	Bortezomib_S100A9	102
Panobinostat	S100A8	-0.507525	5.20358e-08	4.16286e-07	Approved	Differentiating/ epigenetic modifier	HDAC inhibitor	Approved_significance	Panobinostat_S100A8	102
Panobinostat	S100A12	-0.479477	3.42164e-07	9.12436e-07	Approved	Differentiating/ epigenetic modifier	HDAC inhibitor	Approved_significance	Panobinostat_S100A12	102
Pictilisib	S100A10	-0.446169	2.60275e-06	2.0822e-05	Investigational (Ph 2)	Kinase inhibitor	PI3K inhibitor, pan-class I	Non-Approved_significance	Pictilisib_S100A10	102
Linsitinib	S100A9	-0.422844	9.53766e-06	2.54338e-05	Investigational (Ph 2)	Kinase inhibitor	IGF1R, IR inhibitor	Non-Approved_significance	Linsitinib_S100A9	102
Bryostatin 1	S100A8	0.42908	6.80314e-06	2.72126e-05	Investigational (Ph 1)	Kinase inhibitor	PKC activator	Non-Approved_significance	Bryostatin 1_S100A8	102
Linsitinib	S100A12	-0.426878	7.67119e-06	3.06848e-05	Investigational (Ph 2)	Kinase inhibitor	IGF1R, IR inhibitor	Non-Approved_significance	Linsitinib_S100A12	102
Quisinostat	S100A9	-0.425902	8.08837e-06	3.23535e-05	Investigational (Ph 2)	Differentiating/ epigenetic modifier	HDAC inhibitor	Non-Approved_significance	Quisinostat_S100A9	102
Bryostatin 1	S100A9	0.417512	1.26647e-05	3.37726e-05	Investigational (Ph 1)	Kinase inhibitor	PKC activator	Non-Approved_significance	Bryostatin 1_S100A9	102
Bryostatin 1	S100A12	0.437355	4.30006e-06	3.44005e-05	Investigational (Ph 1)	Kinase inhibitor	PKC activator	Non-Approved_significance	Bryostatin 1_S100A12	102
Pictilisib	S100A8	-0.41568	1.39459e-05	3.7189e-05	Investigational (Ph 2)	Kinase inhibitor	PI3K inhibitor, pan-class I	Non-Approved_significance	Pictilisib_S100A8	102
Linsitinib	S100A8	-0.434934	4.92384e-06	3.93907e-05	Investigational (Ph 2)	Kinase inhibitor	IGF1R, IR inhibitor	Non-Approved_significance	Linsitinib_S100A8	102
Quisinostat	S100A12	-0.414044	1.51915e-05	4.05106e-05	Investigational (Ph 2)	Differentiating/ epigenetic modifier	HDAC inhibitor	Non-Approved_significance	Quisinostat_S100A12	102
Pictilisib	S100A9	-0.421709	1.01353e-05	4.05413e-05	Investigational (Ph 2)	Kinase inhibitor	PI3K inhibitor, pan-class I	Non-Approved_significance	Pictilisib_S100A9	102
Pictilisib	S100A12	-0.40611	2.28589e-05	4.57178e-05	Investigational (Ph 2)	Kinase inhibitor	PI3K inhibitor, pan-class I	Non-Approved_significance	Pictilisib_S100A12	102
Quisinostat	S100A8	-0.431115	6.08416e-06	4.86733e-05	Investigational (Ph 2)	Differentiating/ epigenetic modifier	HDAC inhibitor	Non-Approved_significance	Quisinostat_S100A8	102
Dactinomycin	S100A9	-0.416873	1.30987e-05	5.23947e-05	Approved	Conv. Chemo	RNA and DNA synthesis inhibitor	Approved_significance	Dactinomycin_S100A9	102
BMS-754807	S100A8	-0.41442	1.48961e-05	5.95846e-05	Investigational (Ph 2)	Kinase inhibitor	IGF1R inhibitor	Non-Approved_significance	BMS-754807_S100A8	102
BMS-754807	S100A9	-0.421992	9.98298e-06	7.98639e-05	Investigational (Ph 2)	Kinase inhibitor	IGF1R inhibitor	Non-Approved_significance	BMS-754807_S100A9	102
Dactinomycin	S100A8	-0.420181	1.09955e-05	8.7964e-05	Approved	Conv. Chemo	RNA and DNA synthesis inhibitor	Approved_significance	Dactinomycin_S100A8	102
Omacetaxine	S100A8	-0.420119	1.1032e-05	8.82557e-05	Approved	Conv. Chemo	Protein synthesis inhib (80 S ribosome)	Approved_significance	Omacetaxine_S100A8	102
Omacetaxine	S100A12	-0.406405	2.25188e-05	9.00754e-05	Approved	Conv. Chemo	Protein synthesis inhib (80 S ribosome)	Approved_significance	Omacetaxine_S100A12	102
BMS-754807	S100A12	-0.39616	3.76141e-05	0.000100304	Investigational (Ph 2)	Kinase inhibitor	IGF1R inhibitor	Non-Approved_significance	BMS-754807_S100A12	102
BMS-754807	S100A10	-0.388125	5.5598e-05	0.000111196	Investigational (Ph 2)	Kinase inhibitor	IGF1R inhibitor	Non-Approved_significance	BMS-754807_S100A10	102
Dactinomycin	S100A12	-0.391121	4.81165e-05	0.000128311	Approved	Conv. Chemo	RNA and DNA synthesis inhibitor	Approved_significance	Dactinomycin_S100A12	102
Omacetaxine	S100A9	-0.387884	5.62425e-05	0.00014998	Approved	Conv. Chemo	Protein synthesis inhib (80 S ribosome)	Approved_significance	Omacetaxine_S100A9	102
PF-04691502	S100A8	-0.392445	4.51184e-05	0.000180474	Investigational (Ph 2)	Kinase inhibitor	PI3K/mTOR inhibitor	Non-Approved_significance	PF-04691502_S100A8	102
PF-04691502	S100A12	-0.379078	8.52985e-05	0.000227463	Investigational (Ph 2)	Kinase inhibitor	PI3K/mTOR inhibitor	Non-Approved_significance	PF-04691502_S100A12	102
Omipalisib	S100A9	-0.400515	3.0307e-05	0.000242456	Investigational (Ph 1)	Kinase inhibitor	PI3K/mTOR inhibitor	Non-Approved_significance	Omipalisib_S100A9	102
AZD8055	S100A8	-0.377329	9.25216e-05	0.000246724	Investigational (Ph 1)	Kinase inhibitor	mTOR inhibitor	Non-Approved_significance	AZD8055_S100A8	102
WEHI-539	S100A8	0.487034	3.36973e-05	0.000269578	Probe	Apoptotic modulator	Bcl-XL inhibitor	Non-Approved_significance	WEHI-539_S100A8	66
PF-04691502	S100A9	-0.397619	3.49996e-05	0.000279997	Investigational (Ph 2)	Kinase inhibitor	PI3K/mTOR inhibitor	Non-Approved_significance	PF-04691502_S100A9	102
WEHI-539	S100A9	0.469391	7.01408e-05	0.000280563	Probe	Apoptotic modulator	Bcl-XL inhibitor	Non-Approved_significance	WEHI-539_S100A9	66
Omipalisib	S100A8	-0.38102	7.78918e-05	0.000311567	Investigational (Ph 1)	Kinase inhibitor	PI3K/mTOR inhibitor	Non-Approved_significance	Omipalisib_S100A8	102
AZD8055	S100A12	-0.378279	8.85291e-05	0.000354116	Investigational (Ph 1)	Kinase inhibitor	mTOR inhibitor	Non-Approved_significance	AZD8055_S100A12	102
WEHI-539	S100A12	0.450015	0.000150017	0.000400046	Probe	Apoptotic modulator	Bcl-XL inhibitor	Non-Approved_significance	WEHI-539_S100A12	66
Carfilzomib	S100A8	-0.371161	0.000122797	0.000491187	Approved	Protease/proteasome inhibitor	Proteasome inhibitor (20S subunit)	Approved_significance	Carfilzomib_S100A8	102
Hydroxyfasudil	S100A11	0.556586	7.17564e-05	0.000574051	Approved (Japan)	Kinase inhibitor	ROCK, PKA, PKG, PRK inhibitor	Non-Approved_significance	Hydroxyfasudil_S100A11	45
Apitolisib	S100A9	-0.423191	8.27965e-05	0.000662372	Investigational (Ph 2)	Kinase inhibitor	PI3K/mTOR inhibitor	Non-Approved_significance	Apitolisib_S100A9	81
AZD8055	S100A9	-0.378834	8.62747e-05	0.000690197	Investigational (Ph 1)	Kinase inhibitor	mTOR inhibitor	Non-Approved_significance	AZD8055_S100A9	102
Apitolisib	S100A8	-0.404772	0.000178193	0.000712774	Investigational (Ph 2)	Kinase inhibitor	PI3K/mTOR inhibitor	Non-Approved_significance	Apitolisib_S100A8	81
Carfilzomib	S100A9	-0.352557	0.000278861	0.000743629	Approved	Protease/proteasome inhibitor	Proteasome inhibitor (20S subunit)	Approved_significance	Carfilzomib_S100A9	102
TAK-901	S100A8	-0.581095	0.000202219	0.000808875	Investigational (Ph 1)	Kinase inhibitor	Aurora, Src family, JAK3, RTK inhibitor	Non-Approved_significance	TAK-901_S100A8	36
Omipalisib	S100A12	-0.349507	0.000317489	0.000846637	Investigational (Ph 1)	Kinase inhibitor	PI3K/mTOR inhibitor	Non-Approved_significance	Omipalisib_S100A12	102
Linsitinib	S100A10	-0.340552	0.000461236	0.000922472	Investigational (Ph 2)	Kinase inhibitor	IGF1R, IR inhibitor	Non-Approved_significance	Linsitinib_S100A10	102
Carfilzomib	S100A12	-0.372145	0.000117419	0.000939352	Approved	Protease/proteasome inhibitor	Proteasome inhibitor (20S subunit)	Approved_significance	Carfilzomib_S100A12	102
TAK-901	S100A12	-0.56099	0.000372078	0.000992209	Investigational (Ph 1)	Kinase inhibitor	Aurora, Src family, JAK3, RTK inhibitor	Non-Approved_significance	TAK-901_S100A12	36
TAK-901	S100A9	-0.595786	0.000126211	0.00100969	Investigational (Ph 1)	Kinase inhibitor	Aurora, Src family, JAK3, RTK inhibitor	Non-Approved_significance	TAK-901_S100A9	36
PF-04691502	S100A10	-0.337442	0.000523741	0.00104748	Investigational (Ph 2)	Kinase inhibitor	PI3K/mTOR inhibitor	Non-Approved_significance	PF-04691502_S100A10	102
Navitoclax	S100A8	0.351744	0.000288714	0.00115486	Investigational (Ph 2)	Apoptotic modulator	Bcl-2/Bcl-xL inhibitor	Non-Approved_significance	Navitoclax_S100A8	102
Omipalisib	S100A10	-0.330137	0.000702352	0.0014047	Investigational (Ph 1)	Kinase inhibitor	PI3K/mTOR inhibitor	Non-Approved_significance	Omipalisib_S100A10	102
Pictilisib	S100A11	-0.324335	0.000882179	0.00141149	Investigational (Ph 2)	Kinase inhibitor	PI3K inhibitor, pan-class I	Non-Approved_significance	Pictilisib_S100A11	102
GSK-1838705A	S100A10	-0.414573	0.000538597	0.00143626	Probe	Kinase inhibitor	IGF1R, INSR, ALK inhib	Non-Approved_significance	GSK-1838705A_S100A10	66
Vinblastine	S100A10	-0.392358	0.000204092	0.00163274	Approved	Conv. Chemo	Mitotic inhibitor. Vinca alkaloid microtubule depolymerizer	Approved_significance	Vinblastine_S100A10	85
Apitolisib	S100A12	-0.371887	0.000629804	0.00167948	Investigational (Ph 2)	Kinase inhibitor	PI3K/mTOR inhibitor	Non-Approved_significance	Apitolisib_S100A12	81
Navitoclax	S100A12	0.357755	0.000222868	0.00178294	Investigational (Ph 2)	Apoptotic modulator	Bcl-2/Bcl-xL inhibitor	Non-Approved_significance	Navitoclax_S100A12	102
GSK-1838705A	S100A9	-0.419312	0.000457617	0.00183047	Probe	Kinase inhibitor	IGF1R, INSR, ALK inhib	Non-Approved_significance	GSK-1838705A_S100A9	66
Vorinostat	S100A8	-0.397147	0.000241631	0.00193305	Approved	Differentiating/ epigenetic modifier	HDAC inhibitor	Approved_significance	Vorinostat_S100A8	81
GSK-1838705A	S100A12	-0.392547	0.00111391	0.00222783	Probe	Kinase inhibitor	IGF1R, INSR, ALK inhib	Non-Approved_significance	GSK-1838705A_S100A12	66
Plicamycin	S100A9	-0.352244	0.000282612	0.00226089	Approved	Conv. Chemo	RNA synthesis inhibitor	Approved_significance	Plicamycin_S100A9	102
Bortezomib	S100A10	-0.316766	0.00117983	0.00235966	Approved	Protease/proteasome inhibitor	Proteasome inhibitor (26S subunit)	Approved_significance	Bortezomib_S100A10	102
BMS-754807	S100A6	-0.30804	0.00163456	0.00261529	Investigational (Ph 2)	Kinase inhibitor	IGF1R inhibitor	Non-Approved_significance	BMS-754807_S100A6	102
Vorinostat	S100A9	-0.357566	0.00104866	0.00279642	Approved	Differentiating/ epigenetic modifier	HDAC inhibitor	Approved_significance	Vorinostat_S100A9	81
Omacetaxine	S100A4	-0.305936	0.00176563	0.00282501	Approved	Conv. Chemo	Protein synthesis inhib (80 S ribosome)	Approved_significance	Omacetaxine_S100A4	102
Omacetaxine	S100A6	-0.311337	0.0014468	0.00289359	Approved	Conv. Chemo	Protein synthesis inhib (80 S ribosome)	Approved_significance	Omacetaxine_S100A6	102
GSK-1838705A	S100A8	-0.425868	0.00036383	0.00291064	Probe	Kinase inhibitor	IGF1R, INSR, ALK inhib	Non-Approved_significance	GSK-1838705A_S100A8	66
Pevonedistat	S100A8	-0.386264	0.000368551	0.0029484	Investigational (Ph 1)	Metabolic modifier	NAE inhibitor	Non-Approved_significance	Pevonedistat_S100A8	81
Linsitinib	S100A6	-0.304444	0.0018643	0.00298288	Investigational (Ph 2)	Kinase inhibitor	IGF1R, IR inhibitor	Non-Approved_significance	Linsitinib_S100A6	102
NVP-AEW541	S100A9	-0.403842	0.000772158	0.00308863	Investigational (Ph 1)	Kinase inhibitor	IGF1R inhibitor	Non-Approved_significance	NVP-AEW541_S100A9	66
Vorinostat	S100A12	-0.363483	0.00085187	0.00340748	Approved	Differentiating/ epigenetic modifier	HDAC inhibitor	Approved_significance	Vorinostat_S100A12	81
Pictilisib	S100A6	-0.29561	0.00255764	0.00341019	Investigational (Ph 2)	Kinase inhibitor	PI3K inhibitor, pan-class I	Non-Approved_significance	Pictilisib_S100A6	102
Bryostatin 1	S100A6	0.306211	0.00174797	0.00349593	Investigational (Ph 1)	Kinase inhibitor	PKC activator	Non-Approved_significance	Bryostatin 1_S100A6	102
Plicamycin	S100A8	-0.310251	0.00150636	0.00401695	Approved	Conv. Chemo	RNA synthesis inhibitor	Approved_significance	Plicamycin_S100A8	102
Plicamycin	S100A12	-0.320209	0.00103464	0.00413855	Approved	Conv. Chemo	RNA synthesis inhibitor	Approved_significance	Plicamycin_S100A12	102
Cladribine	S100A12	0.349254	0.00105252	0.00421007	Approved	Conv. Chemo	Antimetabolite, Purine analog	Approved_significance	Cladribine_S100A12	85
(5Z)-7-Oxozeaenol	S100A12	-0.357254	0.00106009	0.00424034	Probe	Kinase inhibitor	TAK1 inhibitor	Non-Approved_significance	(5Z)-7-Oxozeaenol_S100A12	81
NVP-AEW541	S100A10	-0.378516	0.00172553	0.00460142	Investigational (Ph 1)	Kinase inhibitor	IGF1R inhibitor	Non-Approved_significance	NVP-AEW541_S100A10	66
8-amino-adenosine	S100A10	-0.544308	0.000599647	0.00479718	Probe	Conv. Chemo	Nucleoside analog, RNA synthesis inhibitor	Non-Approved_significance	8-amino-adenosine_S100A10	36
NVP-AEW541	S100A12	-0.365842	0.00252112	0.00504223	Investigational (Ph 1)	Kinase inhibitor	IGF1R inhibitor	Non-Approved_significance	NVP-AEW541_S100A12	66
Pevonedistat	S100A12	-0.351118	0.00130934	0.00523736	Investigational (Ph 1)	Metabolic modifier	NAE inhibitor	Non-Approved_significance	Pevonedistat_S100A12	81
Cladribine	S100A8	0.33065	0.00199663	0.00532436	Approved	Conv. Chemo	Antimetabolite, Purine analog	Approved_significance	Cladribine_S100A8	85
Ixazomib	S100A8	-0.386462	0.0013499	0.0053996	Approved	Protease/proteasome inhibitor	Proteasome inhibitor (20S subunit)	Approved_significance	Ixazomib_S100A8	66
Pictilisib	S100A4	-0.275612	0.00505112	0.00577271	Investigational (Ph 2)	Kinase inhibitor	PI3K inhibitor, pan-class I	Non-Approved_significance	Pictilisib_S100A4	102
Cladribine	S100A9	0.359355	0.000731181	0.00584945	Approved	Conv. Chemo	Antimetabolite, Purine analog	Approved_significance	Cladribine_S100A9	85
AZD8055	S100A10	-0.291432	0.00296026	0.00592052	Investigational (Ph 1)	Kinase inhibitor	mTOR inhibitor	Non-Approved_significance	AZD8055_S100A10	102
NVP-AEW541	S100A8	-0.404573	0.000753732	0.00602985	Investigational (Ph 1)	Kinase inhibitor	IGF1R inhibitor	Non-Approved_significance	NVP-AEW541_S100A8	66
Sapanisertib	S100A9	-0.346544	0.00152838	0.00611352	Investigational (Ph 1)	Kinase inhibitor	mTOR inhibitor	Non-Approved_significance	Sapanisertib_S100A9	81
Navitoclax	S100A9	0.298192	0.0023342	0.00622452	Investigational (Ph 2)	Apoptotic modulator	Bcl-2/Bcl-xL inhibitor	Non-Approved_significance	Navitoclax_S100A9	102
GSK-1838705A	S100A6	-0.349622	0.00400867	0.00641387	Probe	Kinase inhibitor	IGF1R, INSR, ALK inhib	Non-Approved_significance	GSK-1838705A_S100A6	66
Omacetaxine	S100A10	-0.274471	0.00524344	0.00699126	Approved	Conv. Chemo	Protein synthesis inhib (80 S ribosome)	Approved_significance	Omacetaxine_S100A10	102
Dactinomycin	S100A10	-0.279704	0.00441172	0.00705875	Approved	Conv. Chemo	RNA and DNA synthesis inhibitor	Approved_significance	Dactinomycin_S100A10	102
(-)JQ1	S100A10	-0.529358	0.000900921	0.00720737	Probe	Differentiating/ epigenetic modifier	Inactive stereoisomer of (+)JQ1	Non-Approved_significance	(-)JQ1_S100A10	36
Pictilisib	S100A13	0.263424	0.00747108	0.00747108	Investigational (Ph 2)	Kinase inhibitor	PI3K inhibitor, pan-class I	Non-Approved_significance	Pictilisib_S100A13	102
Dactinomycin	S100A4	-0.28325	0.00391725	0.0078345	Approved	Conv. Chemo	RNA and DNA synthesis inhibitor	Approved_significance	Dactinomycin_S100A4	102
(5Z)-7-Oxozeaenol	S100A8	-0.358305	0.00102202	0.00817614	Probe	Kinase inhibitor	TAK1 inhibitor	Non-Approved_significance	(5Z)-7-Oxozeaenol_S100A8	81
Linsitinib	S100A4	-0.269326	0.00619435	0.00825914	Investigational (Ph 2)	Kinase inhibitor	IGF1R, IR inhibitor	Non-Approved_significance	Linsitinib_S100A4	102
Panobinostat	S100A13	0.281299	0.00418272	0.00836544	Approved	Differentiating/ epigenetic modifier	HDAC inhibitor	Approved_significance	Panobinostat_S100A13	102
Lestaurtinib	S100A9	-0.303884	0.00211445	0.00845782	Investigational (Ph 3)	Kinase inhibitor	FLT3, JAK2, TrkA, TrkB, TrkC inhibitor	Non-Approved_significance	Lestaurtinib_S100A9	100
Hydroxyfasudil	S100A10	0.446042	0.0021338	0.00853521	Approved (Japan)	Kinase inhibitor	ROCK, PKA, PKG, PRK inhibitor	Non-Approved_significance	Hydroxyfasudil_S100A10	45
JQ1	S100A10	-0.318688	0.00109667	0.00877335	Probe	Differentiating/ epigenetic modifier	BET family inhibitor	Non-Approved_significance	JQ1_S100A10	102
Pevonedistat	S100A9	-0.321281	0.00344964	0.00919905	Investigational (Ph 1)	Metabolic modifier	NAE inhibitor	Non-Approved_significance	Pevonedistat_S100A9	81
NVP-AEW541	S100A11	-0.334837	0.00599488	0.0095918	Investigational (Ph 1)	Kinase inhibitor	IGF1R inhibitor	Non-Approved_significance	NVP-AEW541_S100A11	66
Midostaurin	S100A8	-0.344616	0.00123921	0.00991364	Approved	Kinase inhibitor	Broad TK (FLT3, KIT, RET, JAK, EGFR...) inhibitor	Approved_significance	Midostaurin_S100A8	85
StemRegenin 1	S100A8	-0.488554	0.00250103	0.0100041	Probe	Differentiating/ epigenetic modifier	AHR antagonist, stem cell regenerating	Non-Approved_significance	StemRegenin 1_S100A8	36
KX2-391	S100A10	-0.343253	0.0012995	0.010396	Investigational (Ph 2)	Kinase inhibitor	non-ATP competitive Src inhibitor	Non-Approved_significance	KX2-391_S100A10	85
Ixazomib	S100A9	-0.387568	0.0013039	0.0104312	Approved	Protease/proteasome inhibitor	Proteasome inhibitor (20S subunit)	Approved_significance	Ixazomib_S100A9	66
Sapanisertib	S100A8	-0.350768	0.00132504	0.0106003	Investigational (Ph 1)	Kinase inhibitor	mTOR inhibitor	Non-Approved_significance	Sapanisertib_S100A8	81
GSK-J4	S100A9	-0.282766	0.00398158	0.0106175	Probe	Differentiating/ epigenetic modifier	JMJD3 (histone demethylase) inhibitor	Non-Approved_significance	GSK-J4_S100A9	102
Panobinostat	S100A10	-0.267134	0.00664403	0.0106305	Approved	Differentiating/ epigenetic modifier	HDAC inhibitor	Approved_significance	Panobinostat_S100A10	102
Pentostatin	S100A10	-0.313343	0.00134233	0.0107386	Approved	Conv. Chemo	Antimetabolite, Purine analog	Approved_significance	Pentostatin_S100A10	102
Midostaurin	S100A12	-0.299319	0.00538864	0.0107773	Approved	Kinase inhibitor	Broad TK (FLT3, KIT, RET, JAK, EGFR...) inhibitor	Approved_significance	Midostaurin_S100A12	85
Bortezomib	S100A4	-0.266296	0.00682333	0.0109173	Approved	Protease/proteasome inhibitor	Proteasome inhibitor (26S subunit)	Approved_significance	Bortezomib_S100A4	102
StemRegenin 1	S100A12	-0.513014	0.0013769	0.0110152	Probe	Differentiating/ epigenetic modifier	AHR antagonist, stem cell regenerating	Non-Approved_significance	StemRegenin 1_S100A12	36
StemRegenin 1	S100A9	-0.466165	0.00416253	0.0111001	Probe	Differentiating/ epigenetic modifier	AHR antagonist, stem cell regenerating	Non-Approved_significance	StemRegenin 1_S100A9	36
Dexamethasone	S100A4	-0.312211	0.00140041	0.0112033	Approved	Immunomodulatory	Glucocorticoid, immunomodulatory agent	Approved_significance	Dexamethasone_S100A4	102
GSK-J4	S100A12	-0.292374	0.00286477	0.0114591	Probe	Differentiating/ epigenetic modifier	JMJD3 (histone demethylase) inhibitor	Non-Approved_significance	GSK-J4_S100A12	102
GSK-1904529A	S100A13	0.404707	0.00582404	0.0116481	Probe	Kinase inhibitor	IGF1R, INSR inhib	Non-Approved_significance	GSK-1904529A_S100A13	45
NVP-AEW541	S100A13	0.320117	0.00878537	0.0117138	Investigational (Ph 1)	Kinase inhibitor	IGF1R inhibitor	Non-Approved_significance	NVP-AEW541_S100A13	66
Seliciclib	S100A13	0.431886	0.00155296	0.0124237	Investigational (Ph 2)	Kinase inhibitor	CDK2/7/9 inhibitor	Non-Approved_significance	Seliciclib_S100A13	51
Bryostatin 1	S100A4	0.2621	0.00778735	0.0124598	Investigational (Ph 1)	Kinase inhibitor	PKC activator	Non-Approved_significance	Bryostatin 1_S100A4	102
GSK-1904529A	S100A9	-0.391654	0.00780062	0.012481	Probe	Kinase inhibitor	IGF1R, INSR inhib	Non-Approved_significance	GSK-1904529A_S100A9	45
Mepacrine	S100A9	-0.345057	0.0016064	0.0128512	Approved	Other	Unclear. PLA2 inhibitor. NF-kB inhibitor, p53 activator	Approved_significance	Mepacrine_S100A9	81
StemRegenin 1	S100A10	-0.425657	0.00964717	0.0128629	Probe	Differentiating/ epigenetic modifier	AHR antagonist, stem cell regenerating	Non-Approved_significance	StemRegenin 1_S100A10	36
Lestaurtinib	S100A12	-0.279483	0.00486192	0.0129651	Investigational (Ph 3)	Kinase inhibitor	FLT3, JAK2, TrkA, TrkB, TrkC inhibitor	Non-Approved_significance	Lestaurtinib_S100A12	100
Midostaurin	S100A10	-0.302662	0.00487102	0.0129894	Approved	Kinase inhibitor	Broad TK (FLT3, KIT, RET, JAK, EGFR...) inhibitor	Approved_significance	Midostaurin_S100A10	85
GSK-J4	S100A8	-0.30788	0.00164419	0.0131535	Probe	Differentiating/ epigenetic modifier	JMJD3 (histone demethylase) inhibitor	Non-Approved_significance	GSK-J4_S100A8	102
GSK-1838705A	S100A13	0.314442	0.0101314	0.0135085	Probe	Kinase inhibitor	IGF1R, INSR, ALK inhib	Non-Approved_significance	GSK-1838705A_S100A13	66
Nutlin-3	S100A10	-0.342152	0.00176937	0.014155	Probe	Apoptotic modulator	MDM2 inhibitor	Non-Approved_significance	Nutlin-3_S100A10	81
PHA 408	S100A10	-0.377665	0.00177084	0.0141667	Probe	Kinase inhibitor	IKK-2 inhibitor	Non-Approved_significance	PHA 408_S100A10	66
GSK-1904529A	S100A8	-0.452963	0.00178124	0.0142499	Probe	Kinase inhibitor	IGF1R, INSR inhib	Non-Approved_significance	GSK-1904529A_S100A8	45
Oprozomib	S100A9	-0.353278	0.00361826	0.014473	Investigational (Ph 1)	Protease/proteasome inhibitor	Proteasome inhibitor (20S subunit)	Non-Approved_significance	Oprozomib_S100A9	66
Sapanisertib	S100A12	-0.306161	0.00544083	0.0145089	Investigational (Ph 1)	Kinase inhibitor	mTOR inhibitor	Non-Approved_significance	Sapanisertib_S100A12	81
StemRegenin 1	S100A4	-0.439764	0.00728038	0.0145608	Probe	Differentiating/ epigenetic modifier	AHR antagonist, stem cell regenerating	Non-Approved_significance	StemRegenin 1_S100A4	36
Lestaurtinib	S100A8	-0.307875	0.00183262	0.014661	Investigational (Ph 3)	Kinase inhibitor	FLT3, JAK2, TrkA, TrkB, TrkC inhibitor	Non-Approved_significance	Lestaurtinib_S100A8	100
StemRegenin 1	S100A6	-0.427986	0.00921632	0.0147461	Probe	Differentiating/ epigenetic modifier	AHR antagonist, stem cell regenerating	Non-Approved_significance	StemRegenin 1_S100A6	36
GSK-1904529A	S100A11	-0.406091	0.00564251	0.0150467	Probe	Kinase inhibitor	IGF1R, INSR inhib	Non-Approved_significance	GSK-1904529A_S100A11	45
Ixazomib	S100A12	-0.337039	0.00565274	0.015074	Approved	Protease/proteasome inhibitor	Proteasome inhibitor (20S subunit)	Approved_significance	Ixazomib_S100A12	66
WEHI-539	S100A4	0.325824	0.00759176	0.0151835	Probe	Apoptotic modulator	Bcl-XL inhibitor	Non-Approved_significance	WEHI-539_S100A4	66
APR-246	S100A13	0.254264	0.00991383	0.0158621	Investigational (Ph 1)	Apoptotic modulator	p53 activator, thioredoxin reductase 1 inhibitor	Non-Approved_significance	APR-246_S100A13	102
Midostaurin	S100A9	-0.30919	0.00398571	0.0159429	Approved	Kinase inhibitor	Broad TK (FLT3, KIT, RET, JAK, EGFR...) inhibitor	Approved_significance	Midostaurin_S100A9	85
Vistusertib	S100A8	-0.280027	0.00436447	0.0174579	Investigational (Ph 2)	Kinase inhibitor	mTOR inhibitor, ATP-competitive	Non-Approved_significance	Vistusertib_S100A8	102
BMS-754807	S100A11	-0.239225	0.0154544	0.0176622	Investigational (Ph 2)	Kinase inhibitor	IGF1R inhibitor	Non-Approved_significance	BMS-754807_S100A11	102
GSK-1904529A	S100A12	-0.413475	0.00475514	0.0190206	Probe	Kinase inhibitor	IGF1R, INSR inhib	Non-Approved_significance	GSK-1904529A_S100A12	45
APR-246	S100A4	-0.255223	0.0096289	0.0192578	Investigational (Ph 1)	Apoptotic modulator	p53 activator, thioredoxin reductase 1 inhibitor	Non-Approved_significance	APR-246_S100A4	102
BMS-754807	S100A13	0.241532	0.0144604	0.0192805	Investigational (Ph 2)	Kinase inhibitor	IGF1R inhibitor	Non-Approved_significance	BMS-754807_S100A13	102
GSK-1838705A	S100A11	-0.292938	0.016987	0.0194137	Probe	Kinase inhibitor	IGF1R, INSR, ALK inhib	Non-Approved_significance	GSK-1838705A_S100A11	66
Quisinostat	S100A13	0.254883	0.00972906	0.0194581	Investigational (Ph 2)	Differentiating/ epigenetic modifier	HDAC inhibitor	Non-Approved_significance	Quisinostat_S100A13	102
Vistusertib	S100A9	-0.296737	0.00245782	0.0196626	Investigational (Ph 2)	Kinase inhibitor	mTOR inhibitor, ATP-competitive	Non-Approved_significance	Vistusertib_S100A9	102
Dactolisib	S100A10	-0.295955	0.00252674	0.020214	Investigational (Ph 2)	Kinase inhibitor	mTOR/(PI3K) inhibitor	Non-Approved_significance	Dactolisib_S100A10	102
Azacitidine	S100A10	-0.330448	0.00258741	0.0206993	Approved	Differentiating/ epigenetic modifier	Nucleoside analog DNA methyl transferase inhibitor	Approved_significance	Azacitidine_S100A10	81
Pevonedistat	S100A4	-0.274046	0.0132988	0.021278	Investigational (Ph 1)	Metabolic modifier	NAE inhibitor	Non-Approved_significance	Pevonedistat_S100A4	81
Vistusertib	S100A12	-0.251351	0.0108255	0.0216509	Investigational (Ph 2)	Kinase inhibitor	mTOR inhibitor, ATP-competitive	Non-Approved_significance	Vistusertib_S100A12	102
WEHI-539	S100A11	0.302585	0.0135328	0.0216526	Probe	Apoptotic modulator	Bcl-XL inhibitor	Non-Approved_significance	WEHI-539_S100A11	66
Bortezomib	S100A11	-0.236998	0.0164697	0.0219596	Approved	Protease/proteasome inhibitor	Proteasome inhibitor (26S subunit)	Approved_significance	Bortezomib_S100A11	102
PF-04691502	S100A6	-0.243202	0.0137763	0.022042	Investigational (Ph 2)	Kinase inhibitor	PI3K/mTOR inhibitor	Non-Approved_significance	PF-04691502_S100A6	102
Rocilinostat	S100A8	-0.337196	0.0056291	0.0225164	Investigational (Ph 1)	Differentiating/ epigenetic modifier	HDAC-6 selective inhibitor	Non-Approved_significance	Rocilinostat_S100A8	66
BMS-754807	S100A4	-0.22567	0.0225737	0.0225737	Investigational (Ph 2)	Kinase inhibitor	IGF1R inhibitor	Non-Approved_significance	BMS-754807_S100A4	102
JQ1	S100A9	-0.259313	0.00849239	0.0226464	Probe	Differentiating/ epigenetic modifier	BET family inhibitor	Non-Approved_significance	JQ1_S100A9	102
APR-246	S100A9	-0.258592	0.00868366	0.0231564	Investigational (Ph 1)	Apoptotic modulator	p53 activator, thioredoxin reductase 1 inhibitor	Non-Approved_significance	APR-246_S100A9	102
TAK-901	S100A10	-0.415362	0.0117624	0.0235248	Investigational (Ph 1)	Kinase inhibitor	Aurora, Src family, JAK3, RTK inhibitor	Non-Approved_significance	TAK-901_S100A10	36
APR-246	S100A8	-0.291558	0.00294728	0.0235783	Investigational (Ph 1)	Apoptotic modulator	p53 activator, thioredoxin reductase 1 inhibitor	Non-Approved_significance	APR-246_S100A8	102
Vistusertib	S100A10	-0.25739	0.00901104	0.0240294	Investigational (Ph 2)	Kinase inhibitor	mTOR inhibitor, ATP-competitive	Non-Approved_significance	Vistusertib_S100A10	102
JQ1	S100A8	-0.269922	0.00607701	0.0243081	Probe	Differentiating/ epigenetic modifier	BET family inhibitor	Non-Approved_significance	JQ1_S100A8	102
Dactinomycin	S100A11	-0.233159	0.0183552	0.0244736	Approved	Conv. Chemo	RNA and DNA synthesis inhibitor	Approved_significance	Dactinomycin_S100A11	102
Pevonedistat	S100A10	-0.275469	0.0128086	0.0256172	Investigational (Ph 1)	Metabolic modifier	NAE inhibitor	Non-Approved_significance	Pevonedistat_S100A10	81
Oprozomib	S100A8	-0.357244	0.0032332	0.0258656	Investigational (Ph 1)	Protease/proteasome inhibitor	Proteasome inhibitor (20S subunit)	Non-Approved_significance	Oprozomib_S100A8	66
Oprozomib	S100A12	-0.302693	0.0134978	0.0269956	Investigational (Ph 1)	Protease/proteasome inhibitor	Proteasome inhibitor (20S subunit)	Non-Approved_significance	Oprozomib_S100A12	66
Oprozomib	S100A10	-0.314342	0.0101566	0.0270843	Investigational (Ph 1)	Protease/proteasome inhibitor	Proteasome inhibitor (20S subunit)	Non-Approved_significance	Oprozomib_S100A10	66
Azacitidine	S100A8	-0.284004	0.010186	0.0271627	Approved	Differentiating/ epigenetic modifier	Nucleoside analog DNA methyl transferase inhibitor	Approved_significance	Azacitidine_S100A8	81
Azacitidine	S100A9	-0.272868	0.0137164	0.0274328	Approved	Differentiating/ epigenetic modifier	Nucleoside analog DNA methyl transferase inhibitor	Approved_significance	Azacitidine_S100A9	81
Idasanutlin	S100A9	-0.376836	0.0107231	0.028595	Investigational (Ph 3)	Apoptotic modulator	p53-MDM2 inhibitor	Non-Approved_significance	Idasanutlin_S100A9	45
APR-246	S100A12	-0.264373	0.0072512	0.0290048	Investigational (Ph 1)	Apoptotic modulator	p53 activator, thioredoxin reductase 1 inhibitor	Non-Approved_significance	APR-246_S100A12	102
Navitoclax	S100A13	-0.240999	0.0146852	0.0293704	Investigational (Ph 2)	Apoptotic modulator	Bcl-2/Bcl-xL inhibitor	Non-Approved_significance	Navitoclax_S100A13	102
(5Z)-7-Oxozeaenol	S100A10	-0.280454	0.0112138	0.0299034	Probe	Kinase inhibitor	TAK1 inhibitor	Non-Approved_significance	(5Z)-7-Oxozeaenol_S100A10	81
Bortezomib	S100A6	-0.219863	0.0263923	0.0301626	Approved	Protease/proteasome inhibitor	Proteasome inhibitor (26S subunit)	Approved_significance	Bortezomib_S100A6	102
I-BET151	S100A10	-0.317965	0.00381974	0.0305579	Probe	Differentiating/ epigenetic modifier	BET family inhibitor	Non-Approved_significance	I-BET151_S100A10	81
Hydroxyfasudil	S100A4	0.358608	0.015564	0.0311281	Approved (Japan)	Kinase inhibitor	ROCK, PKA, PKG, PRK inhibitor	Non-Approved_significance	Hydroxyfasudil_S100A4	45
Rocilinostat	S100A9	-0.350559	0.00390522	0.0312417	Investigational (Ph 1)	Differentiating/ epigenetic modifier	HDAC-6 selective inhibitor	Non-Approved_significance	Rocilinostat_S100A9	66
Bryostatin 1	S100A11	0.224211	0.0234856	0.0313142	Investigational (Ph 1)	Kinase inhibitor	PKC activator	Non-Approved_significance	Bryostatin 1_S100A11	102
APR-246	S100A6	-0.22414	0.0235309	0.0313746	Investigational (Ph 1)	Apoptotic modulator	p53 activator, thioredoxin reductase 1 inhibitor	Non-Approved_significance	APR-246_S100A6	102
PF-04691502	S100A4	-0.224106	0.0235528	0.0314038	Investigational (Ph 2)	Kinase inhibitor	PI3K/mTOR inhibitor	Non-Approved_significance	PF-04691502_S100A4	102
Tosedostat	S100A10	-0.28289	0.00396508	0.0317207	Investigational (Ph 3)	Protease/proteasome inhibitor	Aminopeptidase inhibitor	Non-Approved_significance	Tosedostat_S100A10	102
Dinaciclib	S100A9	-0.278179	0.0119188	0.0317835	Investigational (Ph 3)	Kinase inhibitor	CDK inhibitor	Non-Approved_significance	Dinaciclib_S100A9	81
Mitoxantrone	S100A10	-0.349906	0.003977	0.031816	Approved	Conv. Chemo	Topoisomerase II inhibitor	Approved_significance	Mitoxantrone_S100A10	66
Omacetaxine	S100A11	-0.217784	0.0278872	0.0318711	Approved	Conv. Chemo	Protein synthesis inhib (80 S ribosome)	Approved_significance	Omacetaxine_S100A11	102
JQ1	S100A12	-0.237577	0.0162005	0.0324011	Probe	Differentiating/ epigenetic modifier	BET family inhibitor	Non-Approved_significance	JQ1_S100A12	102
GSK-1838705A	S100A4	-0.262477	0.0332446	0.0332446	Probe	Kinase inhibitor	IGF1R, INSR, ALK inhib	Non-Approved_significance	GSK-1838705A_S100A4	66
Azacitidine	S100A11	-0.291222	0.00834708	0.0333883	Approved	Differentiating/ epigenetic modifier	Nucleoside analog DNA methyl transferase inhibitor	Approved_significance	Azacitidine_S100A11	81
Ralimetinib	S100A9	-0.314879	0.00419551	0.0335641	Investigational (Ph 2)	Kinase inhibitor	p38MAPK inhibitor	Non-Approved_significance	Ralimetinib_S100A9	81
Hydroxyfasudil	S100A6	0.369054	0.0126033	0.0336088	Approved (Japan)	Kinase inhibitor	ROCK, PKA, PKG, PRK inhibitor	Non-Approved_significance	Hydroxyfasudil_S100A6	45
Ralimetinib	S100A8	-0.290639	0.00848403	0.0339361	Investigational (Ph 2)	Kinase inhibitor	p38MAPK inhibitor	Non-Approved_significance	Ralimetinib_S100A8	81
Ponatinib	S100A12	-0.411115	0.012743	0.0339813	Approved	Kinase inhibitor	Broad TK inhibitor	Approved_significance	Ponatinib_S100A12	36
Lestaurtinib	S100A13	0.238058	0.0170771	0.0341541	Investigational (Ph 3)	Kinase inhibitor	FLT3, JAK2, TrkA, TrkB, TrkC inhibitor	Non-Approved_significance	Lestaurtinib_S100A13	100
Ponatinib	S100A8	-0.43181	0.00854468	0.0341787	Approved	Kinase inhibitor	Broad TK inhibitor	Approved_significance	Ponatinib_S100A8	36
Linsitinib	S100A11	-0.21504	0.0299696	0.034251	Investigational (Ph 2)	Kinase inhibitor	IGF1R, IR inhibitor	Non-Approved_significance	Linsitinib_S100A11	102
SGI-1776	S100A10	-0.345276	0.00452099	0.0361679	Investigational (Ph 1)	Kinase inhibitor	PIM kinase inhibitor	Non-Approved_significance	SGI-1776_S100A10	66
Veliparib	S100A10	-0.312226	0.00454447	0.0363558	Investigational (Ph 3)	Differentiating/ epigenetic modifier	PARP inhibitor	Non-Approved_significance	Veliparib_S100A10	81
Tacrolimus	S100A10	-0.461993	0.0045602	0.0364816	Approved	Rapalog	Binds FKBP12, causes inhibition of calcineurin	Approved_significance	Tacrolimus_S100A10	36
Rocilinostat	S100A12	-0.301806	0.0137872	0.036766	Investigational (Ph 1)	Differentiating/ epigenetic modifier	HDAC-6 selective inhibitor	Non-Approved_significance	Rocilinostat_S100A12	66
Pentostatin	S100A8	-0.232943	0.0184665	0.036933	Approved	Conv. Chemo	Antimetabolite, Purine analog	Approved_significance	Pentostatin_S100A8	102
Ponatinib	S100A9	-0.390685	0.0184791	0.0369581	Approved	Kinase inhibitor	Broad TK inhibitor	Approved_significance	Ponatinib_S100A9	36
Chloroquine	S100A12	-0.461034	0.0046562	0.0372496	Approved	Conv. Chemo	Antimalaria agent, chemo/radio sensitizer	Approved_significance	Chloroquine_S100A12	36
Volasertib	S100A10	-0.427306	0.00934041	0.0373616	Investigational (Ph 3)	Kinase inhibitor	PLK1 inhibitor	Non-Approved_significance	Volasertib_S100A10	36
BI 2536	S100A12	-0.405841	0.014056	0.0374826	Investigational (Ph 2)	Kinase inhibitor	PLK1 inhibitor	Non-Approved_significance	BI 2536_S100A12	36
Omipalisib	S100A11	-0.224016	0.02361	0.037776	Investigational (Ph 1)	Kinase inhibitor	PI3K/mTOR inhibitor	Non-Approved_significance	Omipalisib_S100A11	102
Fostamatinib	S100A10	-0.460363	0.00472426	0.0377941	Investigational (Ph 2)	Kinase inhibitor	Syk inhibitor	Non-Approved_significance	Fostamatinib_S100A10	36
Dinaciclib	S100A12	-0.286614	0.00948374	0.037935	Investigational (Ph 3)	Kinase inhibitor	CDK inhibitor	Non-Approved_significance	Dinaciclib_S100A12	81
Vinblastine	S100A9	-0.279826	0.00949475	0.037979	Approved	Conv. Chemo	Mitotic inhibitor. Vinca alkaloid microtubule depolymerizer	Approved_significance	Vinblastine_S100A9	85
Plicamycin	S100A11	0.2318	0.0190658	0.0381317	Approved	Conv. Chemo	RNA synthesis inhibitor	Approved_significance	Plicamycin_S100A11	102
Dexamethasone	S100A10	-0.253786	0.0100587	0.0402349	Approved	Immunomodulatory	Glucocorticoid, immunomodulatory agent	Approved_significance	Dexamethasone_S100A10	102
PIK-75	S100A12	-0.457301	0.00504637	0.040371	Probe	Kinase inhibitor	p110alpha selective PI3K inhibitor	Non-Approved_significance	PIK-75_S100A12	36
Omipalisib	S100A13	0.203221	0.0405048	0.0405048	Investigational (Ph 1)	Kinase inhibitor	PI3K/mTOR inhibitor	Non-Approved_significance	Omipalisib_S100A13	102
Dexamethasone	S100A6	-0.239367	0.0153917	0.0410444	Approved	Immunomodulatory	Glucocorticoid, immunomodulatory agent	Approved_significance	Dexamethasone_S100A6	102
Idasanutlin	S100A4	-0.378681	0.0103145	0.0412582	Investigational (Ph 3)	Apoptotic modulator	p53-MDM2 inhibitor	Non-Approved_significance	Idasanutlin_S100A4	45
Dinaciclib	S100A8	-0.307732	0.00519471	0.0415577	Investigational (Ph 3)	Kinase inhibitor	CDK inhibitor	Non-Approved_significance	Dinaciclib_S100A8	81
BI 2536	S100A9	-0.421341	0.0104908	0.0419632	Investigational (Ph 2)	Kinase inhibitor	PLK1 inhibitor	Non-Approved_significance	BI 2536_S100A9	36
APR-246	S100A10	-0.206894	0.0369416	0.042219	Investigational (Ph 1)	Apoptotic modulator	p53 activator, thioredoxin reductase 1 inhibitor	Non-Approved_significance	APR-246_S100A10	102
(5Z)-7-Oxozeaenol	S100A9	-0.255275	0.0214473	0.0428946	Probe	Kinase inhibitor	TAK1 inhibitor	Non-Approved_significance	(5Z)-7-Oxozeaenol_S100A9	81
Lestaurtinib	S100A10	-0.221375	0.0268663	0.0429861	Investigational (Ph 3)	Kinase inhibitor	FLT3, JAK2, TrkA, TrkB, TrkC inhibitor	Non-Approved_significance	Lestaurtinib_S100A10	100
Idasanutlin	S100A12	-0.34159	0.0216453	0.0432905	Investigational (Ph 3)	Apoptotic modulator	p53-MDM2 inhibitor	Non-Approved_significance	Idasanutlin_S100A12	45
TPCA-1	S100A10	-0.338608	0.00541967	0.0433574	Probe	Kinase inhibitor	IKK-2 inhibitor	Non-Approved_significance	TPCA-1_S100A10	66
NVP-AEW541	S100A6	-0.255058	0.0387503	0.044286	Investigational (Ph 1)	Kinase inhibitor	IGF1R inhibitor	Non-Approved_significance	NVP-AEW541_S100A6	66
Omipalisib	S100A4	-0.204708	0.0390289	0.0446045	Investigational (Ph 1)	Kinase inhibitor	PI3K/mTOR inhibitor	Non-Approved_significance	Omipalisib_S100A4	102
Omipalisib	S100A6	-0.210731	0.0335042	0.0446723	Investigational (Ph 1)	Kinase inhibitor	PI3K/mTOR inhibitor	Non-Approved_significance	Omipalisib_S100A6	102
Vorinostat	S100A13	0.253513	0.022395	0.0447899	Approved	Differentiating/ epigenetic modifier	HDAC inhibitor	Approved_significance	Vorinostat_S100A13	81
Rocilinostat	S100A13	0.279006	0.0232925	0.046585	Investigational (Ph 1)	Differentiating/ epigenetic modifier	HDAC-6 selective inhibitor	Non-Approved_significance	Rocilinostat_S100A13	66
Pentostatin	S100A11	-0.234898	0.0174791	0.0466108	Approved	Conv. Chemo	Antimetabolite, Purine analog	Approved_significance	Pentostatin_S100A11	102
Alvocidib	S100A9	-0.248701	0.0117177	0.0468708	Investigational (Ph 2)	Kinase inhibitor	CDK inhibitor	Non-Approved_significance	Alvocidib_S100A9	102
Doramapimod	S100A4	-0.270299	0.00600359	0.0480287	Investigational (Ph 1)	Kinase inhibitor	p38MAPK inhibitor	Non-Approved_significance	Doramapimod_S100A4	102
Azacitidine	S100A12	-0.240612	0.0304842	0.0487747	Approved	Differentiating/ epigenetic modifier	Nucleoside analog DNA methyl transferase inhibitor	Approved_significance	Azacitidine_S100A12	81
Bexarotene	S100A9	-0.39049	0.0185428	0.0494474	Approved	Differentiating/ epigenetic modifier	Antineoplastic agent, retinoid specifically selective for retinoid X receptors	Approved_significance	Bexarotene_S100A9	36
Sapanisertib	S100A13	0.249335	0.0247863	0.0495726	Investigational (Ph 1)	Kinase inhibitor	mTOR inhibitor	Non-Approved_significance	Sapanisertib_S100A13	81
PF-04691502	S100A11	-0.199599	0.044295	0.0506228	Investigational (Ph 2)	Kinase inhibitor	PI3K/mTOR inhibitor	Non-Approved_significance	PF-04691502_S100A11	102
CUDC-907	S100A9	-0.36877	0.012677	0.0507081	Investigational (Ph 2)	Differentiating/ epigenetic modifier	HDAC1/2/3/10, PI3Kalpha inhibitor	Non-Approved_significance	CUDC-907_S100A9	45
Anagrelide	S100A4	0.411252	0.0127104	0.0508416	Approved	Other	PDE-3, PLA2 inhibitor	Approved_significance	Anagrelide_S100A4	36
Vincristine	S100A10	-0.300296	0.00645303	0.0516243	Approved	Conv. Chemo	Mitotic inhibitor. Vinca alkaloid microtubule depolymerizer	Approved_significance	Vincristine_S100A10	81
AZD8055	S100A4	-0.198691	0.045289	0.0517588	Investigational (Ph 1)	Kinase inhibitor	mTOR inhibitor	Non-Approved_significance	AZD8055_S100A4	102
Vinblastine	S100A12	-0.241638	0.0258851	0.0517703	Approved	Conv. Chemo	Mitotic inhibitor. Vinca alkaloid microtubule depolymerizer	Approved_significance	Vinblastine_S100A12	85
Dactinomycin	S100A6	-0.198354	0.0456635	0.0521868	Approved	Conv. Chemo	RNA and DNA synthesis inhibitor	Approved_significance	Dactinomycin_S100A6	102
Dactolisib	S100A9	-0.244177	0.0133895	0.0535581	Investigational (Ph 2)	Kinase inhibitor	mTOR/(PI3K) inhibitor	Non-Approved_significance	Dactolisib_S100A9	102
Dactolisib	S100A8	-0.229661	0.0202327	0.0539537	Investigational (Ph 2)	Kinase inhibitor	mTOR/(PI3K) inhibitor	Non-Approved_significance	Dactolisib_S100A8	102
Vinblastine	S100A8	-0.25137	0.0203083	0.0541556	Approved	Conv. Chemo	Mitotic inhibitor. Vinca alkaloid microtubule depolymerizer	Approved_significance	Vinblastine_S100A8	85
Mepacrine	S100A8	-0.273269	0.0135729	0.0542917	Approved	Other	Unclear. PLA2 inhibitor. NF-kB inhibitor, p53 activator	Approved_significance	Mepacrine_S100A8	81
PF-04691502	S100A13	0.191117	0.05	0.0543334	Investigational (Ph 2)	Kinase inhibitor	PI3K/mTOR inhibitor	Non-Approved_significance	PF-04691502_S100A13	102
Carfilzomib	S100A10	-0.218769	0.0271705	0.0543409	Approved	Protease/proteasome inhibitor	Proteasome inhibitor (20S subunit)	Approved_significance	Carfilzomib_S100A10	102
Vorinostat	S100A10	-0.235942	0.0339632	0.0543412	Approved	Differentiating/ epigenetic modifier	HDAC inhibitor	Approved_significance	Vorinostat_S100A10	81
Vinblastine	S100A6	-0.230185	0.0340627	0.0545003	Approved	Conv. Chemo	Mitotic inhibitor. Vinca alkaloid microtubule depolymerizer	Approved_significance	Vinblastine_S100A6	85
AZD8055	S100A13	0.202588	0.0411469	0.0548625	Investigational (Ph 1)	Kinase inhibitor	mTOR inhibitor	Non-Approved_significance	AZD8055_S100A13	102
Ralimetinib	S100A12	-0.24419	0.0280261	0.0560522	Investigational (Ph 2)	Kinase inhibitor	p38MAPK inhibitor	Non-Approved_significance	Ralimetinib_S100A12	81
Amonafide	S100A12	-0.373793	0.0247225	0.0565085	Investigational (Ph 3)	Conv. Chemo	Topoisomerase II inhibitor / DNA intercalator	Non-Approved_significance	Amonafide_S100A12	36
Amonafide	S100A10	-0.373793	0.0247225	0.0565085	Investigational (Ph 3)	Conv. Chemo	Topoisomerase II inhibitor / DNA intercalator	Non-Approved_significance	Amonafide_S100A10	36
Camptothecin	S100A10	-0.300733	0.0141446	0.0565782	Probe	Conv. Chemo	Topoisomerase I inhibitor	Non-Approved_significance	Camptothecin_S100A10	66
JQ1	S100A13	0.208263	0.0356833	0.0570934	Probe	Differentiating/ epigenetic modifier	BET family inhibitor	Non-Approved_significance	JQ1_S100A13	102
CUDC-907	S100A12	-0.342019	0.0214705	0.0572545	Investigational (Ph 2)	Differentiating/ epigenetic modifier	HDAC1/2/3/10, PI3Kalpha inhibitor	Non-Approved_significance	CUDC-907_S100A12	45
CUDC-907	S100A8	-0.394531	0.00732114	0.0585691	Investigational (Ph 2)	Differentiating/ epigenetic modifier	HDAC1/2/3/10, PI3Kalpha inhibitor	Non-Approved_significance	CUDC-907_S100A8	45
PIK-75	S100A8	-0.403243	0.0147434	0.0589736	Probe	Kinase inhibitor	p110alpha selective PI3K inhibitor	Non-Approved_significance	PIK-75_S100A8	36
Ralimetinib	S100A4	-0.254022	0.0221176	0.0589803	Investigational (Ph 2)	Kinase inhibitor	p38MAPK inhibitor	Non-Approved_significance	Ralimetinib_S100A4	81
Dexamethasone	S100A11	-0.215468	0.0296363	0.0592726	Approved	Immunomodulatory	Glucocorticoid, immunomodulatory agent	Approved_significance	Dexamethasone_S100A11	102
AZD8055	S100A6	-0.206235	0.0375606	0.0600969	Investigational (Ph 1)	Kinase inhibitor	mTOR inhibitor	Non-Approved_significance	AZD8055_S100A6	102
Oprozomib	S100A13	0.255658	0.0382788	0.0612461	Investigational (Ph 1)	Protease/proteasome inhibitor	Proteasome inhibitor (20S subunit)	Non-Approved_significance	Oprozomib_S100A13	66
Panobinostat	S100A4	-0.191674	0.05	0.0612804	Approved	Differentiating/ epigenetic modifier	HDAC inhibitor	Approved_significance	Panobinostat_S100A4	102
Ixazomib	S100A10	-0.265401	0.0312621	0.0625242	Approved	Protease/proteasome inhibitor	Proteasome inhibitor (20S subunit)	Approved_significance	Ixazomib_S100A10	66
BI 2536	S100A10	-0.359341	0.0313635	0.0627271	Investigational (Ph 2)	Kinase inhibitor	PLK1 inhibitor	Non-Approved_significance	BI 2536_S100A10	36
Amonafide	S100A8	-0.399537	0.0157733	0.0630931	Investigational (Ph 3)	Conv. Chemo	Topoisomerase II inhibitor / DNA intercalator	Non-Approved_significance	Amonafide_S100A8	36
Pentostatin	S100A12	-0.238176	0.0159257	0.0637026	Approved	Conv. Chemo	Antimetabolite, Purine analog	Approved_significance	Pentostatin_S100A12	102
PHA 408	S100A12	-0.263777	0.032351	0.064702	Probe	Kinase inhibitor	IKK-2 inhibitor	Non-Approved_significance	PHA 408_S100A12	66
Mitoxantrone	S100A6	-0.263236	0.0327207	0.0654413	Approved	Conv. Chemo	Topoisomerase II inhibitor	Approved_significance	Mitoxantrone_S100A6	66
Regorafenib	S100A11	-0.237552	0.0327276	0.0654552	Approved	Kinase inhibitor	B-Raf, c-Kit, VEGFR2 inhibitor	Approved_significance	Regorafenib_S100A11	81
Pentostatin	S100A9	-0.202694	0.0410385	0.0656616	Approved	Conv. Chemo	Antimetabolite, Purine analog	Approved_significance	Pentostatin_S100A9	102
Bexarotene	S100A8	-0.396349	0.0167066	0.0668262	Approved	Differentiating/ epigenetic modifier	Antineoplastic agent, retinoid specifically selective for retinoid X receptors	Approved_significance	Bexarotene_S100A8	36
Camptothecin	S100A9	-0.275244	0.0253019	0.0674717	Probe	Conv. Chemo	Topoisomerase I inhibitor	Non-Approved_significance	Camptothecin_S100A9	66
BI 2536	S100A8	-0.432449	0.00843658	0.0674926	Investigational (Ph 2)	Kinase inhibitor	PLK1 inhibitor	Non-Approved_significance	BI 2536_S100A8	36
Ponatinib	S100A4	-0.431943	0.00852215	0.0681772	Approved	Kinase inhibitor	Broad TK inhibitor	Approved_significance	Ponatinib_S100A4	36
Idasanutlin	S100A8	-0.387575	0.00852678	0.0682142	Investigational (Ph 3)	Apoptotic modulator	p53-MDM2 inhibitor	Non-Approved_significance	Idasanutlin_S100A8	45
Panobinostat	S100A6	-0.192839	0.05	0.0695412	Approved	Differentiating/ epigenetic modifier	HDAC inhibitor	Approved_significance	Panobinostat_S100A6	102
Regorafenib	S100A9	-0.24716	0.0261146	0.0696388	Approved	Kinase inhibitor	B-Raf, c-Kit, VEGFR2 inhibitor	Approved_significance	Regorafenib_S100A9	81
Fostamatinib	S100A11	-0.394029	0.0174147	0.0696587	Investigational (Ph 2)	Kinase inhibitor	Syk inhibitor	Non-Approved_significance	Fostamatinib_S100A11	36
Amonafide	S100A9	-0.430557	0.00875996	0.0700797	Investigational (Ph 3)	Conv. Chemo	Topoisomerase II inhibitor / DNA intercalator	Non-Approved_significance	Amonafide_S100A9	36
Volasertib	S100A11	-0.43029	0.00880654	0.0704523	Investigational (Ph 3)	Kinase inhibitor	PLK1 inhibitor	Non-Approved_significance	Volasertib_S100A11	36
Mitoxantrone	S100A8	-0.273258	0.0264202	0.070454	Approved	Conv. Chemo	Topoisomerase II inhibitor	Approved_significance	Mitoxantrone_S100A8	66
Carfilzomib	S100A11	-0.199707	0.0441779	0.0706846	Approved	Protease/proteasome inhibitor	Proteasome inhibitor (20S subunit)	Approved_significance	Carfilzomib_S100A11	102
8-chloro-adenosine	S100A8	-0.368597	0.0269616	0.0718976	Investigational (Ph 2)	Conv. Chemo	Nucleoside analog, RNA synthesis inhibitor	Non-Approved_significance	8-chloro-adenosine_S100A8	36
Alvocidib	S100A8	-0.257449	0.00899479	0.0719583	Investigational (Ph 2)	Kinase inhibitor	CDK inhibitor	Non-Approved_significance	Alvocidib_S100A8	102
AZ 3146	S100A8	-0.367785	0.0273261	0.0728697	Probe	Kinase inhibitor	Mps1 kinase (TTK) inhibitor	Non-Approved_significance	AZ 3146_S100A8	36
PHA 408	S100A9	-0.271231	0.0276042	0.0736112	Probe	Kinase inhibitor	IKK-2 inhibitor	Non-Approved_significance	PHA 408_S100A9	66
Regorafenib	S100A10	-0.22229	0.0460923	0.0737477	Approved	Kinase inhibitor	B-Raf, c-Kit, VEGFR2 inhibitor	Approved_significance	Regorafenib_S100A10	81
Alvocidib	S100A12	-0.21735	0.0282086	0.075223	Investigational (Ph 2)	Kinase inhibitor	CDK inhibitor	Non-Approved_significance	Alvocidib_S100A12	102
Camptothecin	S100A12	-0.256372	0.0377233	0.0754465	Probe	Conv. Chemo	Topoisomerase I inhibitor	Non-Approved_significance	Camptothecin_S100A12	66
Tubacin	S100A8	-0.260299	0.0189306	0.0757224	Probe	Differentiating/ epigenetic modifier	HDAC6 inhibitor	Non-Approved_significance	Tubacin_S100A8	81
Apitolisib	S100A13	0.231065	0.0379463	0.0758926	Investigational (Ph 2)	Kinase inhibitor	PI3K/mTOR inhibitor	Non-Approved_significance	Apitolisib_S100A13	81
Idasanutlin	S100A10	-0.296462	0.0479885	0.0767815	Investigational (Ph 3)	Apoptotic modulator	p53-MDM2 inhibitor	Non-Approved_significance	Idasanutlin_S100A10	45
Chloroquine	S100A8	-0.388056	0.0193538	0.0774154	Approved	Conv. Chemo	Antimalaria agent, chemo/radio sensitizer	Approved_significance	Chloroquine_S100A8	36
Apitolisib	S100A10	-0.219704	0.0487522	0.0780035	Investigational (Ph 2)	Kinase inhibitor	PI3K/mTOR inhibitor	Non-Approved_significance	Apitolisib_S100A10	81
Mitoxantrone	S100A11	-0.242511	0.0497719	0.079635	Approved	Conv. Chemo	Topoisomerase II inhibitor	Approved_significance	Mitoxantrone_S100A11	66
Doramapimod	S100A6	-0.229988	0.0200504	0.0802014	Investigational (Ph 1)	Kinase inhibitor	p38MAPK inhibitor	Non-Approved_significance	Doramapimod_S100A6	102
Tubacin	S100A13	0.241166	0.0300917	0.0802446	Probe	Differentiating/ epigenetic modifier	HDAC6 inhibitor	Non-Approved_significance	Tubacin_S100A13	81
PHA 408	S100A11	-0.242039	0.05	0.0803713	Probe	Kinase inhibitor	IKK-2 inhibitor	Non-Approved_significance	PHA 408_S100A11	66
8-chloro-adenosine	S100A12	-0.385071	0.0203885	0.0815542	Investigational (Ph 2)	Conv. Chemo	Nucleoside analog, RNA synthesis inhibitor	Non-Approved_significance	8-chloro-adenosine_S100A12	36
Mitoxantrone	S100A12	-0.284947	0.0203955	0.0815821	Approved	Conv. Chemo	Topoisomerase II inhibitor	Approved_significance	Mitoxantrone_S100A12	66
Vinblastine	S100A13	0.203713	0.06	0.0819792	Approved	Conv. Chemo	Mitotic inhibitor. Vinca alkaloid microtubule depolymerizer	Approved_Non-significant	Vinblastine_S100A13	85
Oprozomib	S100A11	-0.230835	0.06	0.0829548	Investigational (Ph 1)	Protease/proteasome inhibitor	Proteasome inhibitor (20S subunit)	Non-Approved_Non-significant	Oprozomib_S100A11	66
Ponatinib	S100A10	-0.32661	0.05	0.0829957	Approved	Kinase inhibitor	Broad TK inhibitor	Approved_significance	Ponatinib_S100A10	36
Midostaurin	S100A11	-0.211365	0.05	0.0834518	Approved	Kinase inhibitor	Broad TK (FLT3, KIT, RET, JAK, EGFR...) inhibitor	Approved_significance	Midostaurin_S100A11	85
Patupilone	S100A12	-0.357704	0.0321999	0.0858664	Investigational (Ph 3)	Conv. Chemo	Mitotic inhibitor, epothilone microtubule stabilizer	Non-Approved_significance	Patupilone_S100A12	36
Regorafenib	S100A4	-0.255114	0.0215324	0.0861297	Approved	Kinase inhibitor	B-Raf, c-Kit, VEGFR2 inhibitor	Approved_significance	Regorafenib_S100A4	81
WEHI-539	S100A13	-0.228004	0.07	0.0874462	Probe	Apoptotic modulator	Bcl-XL inhibitor	Non-Approved_Non-significant	WEHI-539_S100A13	66
Regorafenib	S100A12	-0.205544	0.07	0.0875243	Approved	Kinase inhibitor	B-Raf, c-Kit, VEGFR2 inhibitor	Approved_Non-significant	Regorafenib_S100A12	81
Azacitidine	S100A4	-0.205411	0.07	0.0877628	Approved	Differentiating/ epigenetic modifier	Nucleoside analog DNA methyl transferase inhibitor	Approved_Non-significant	Azacitidine_S100A4	81
Linsitinib	S100A13	0.169342	0.09	0.0888477	Investigational (Ph 2)	Kinase inhibitor	IGF1R, IR inhibitor	Non-Approved_Non-significant	Linsitinib_S100A13	102
GSK-1904529A	S100A10	-0.274705	0.07	0.0904203	Probe	Kinase inhibitor	IGF1R, INSR inhib	Non-Approved_Non-significant	GSK-1904529A_S100A10	45
Mocetinostat	S100A9	-0.252662	0.0228656	0.0914623	Investigational (Ph 2)	Differentiating/ epigenetic modifier	HDAC inhibitor (HDAC1 & 2-selective)	Non-Approved_significance	Mocetinostat_S100A9	81
PS-1145	S100A11	0.309326	0.0114952	0.0919617	Probe	Kinase inhibitor	IKK-2 inhibitor	Non-Approved_significance	PS-1145_S100A11	66
Regorafenib	S100A8	-0.278942	0.0116781	0.0934245	Approved	Kinase inhibitor	B-Raf, c-Kit, VEGFR2 inhibitor	Approved_significance	Regorafenib_S100A8	81
Camptothecin	S100A8	-0.308394	0.01176	0.0940797	Probe	Conv. Chemo	Topoisomerase I inhibitor	Non-Approved_significance	Camptothecin_S100A8	66
Dactolisib	S100A11	-0.179631	0.07	0.0944428	Investigational (Ph 2)	Kinase inhibitor	mTOR/(PI3K) inhibitor	Non-Approved_Non-significant	Dactolisib_S100A11	102
JQ1	S100A11	-0.172508	0.08	0.0948049	Probe	Differentiating/ epigenetic modifier	BET family inhibitor	Non-Approved_Non-significant	JQ1_S100A11	102
Dactolisib	S100A13	0.187005	0.06	0.0957325	Investigational (Ph 2)	Kinase inhibitor	mTOR/(PI3K) inhibitor	Non-Approved_Non-significant	Dactolisib_S100A13	102
JQ1	S100A6	-0.179017	0.07	0.0957577	Probe	Differentiating/ epigenetic modifier	BET family inhibitor	Non-Approved_Non-significant	JQ1_S100A6	102
PFI-1	S100A9	-0.233341	0.0360416	0.0961109	Probe	Differentiating/ epigenetic modifier	BET family inhibitor	Non-Approved_significance	PFI-1_S100A9	81
8-amino-adenosine	S100A8	-0.291782	0.08	0.096252	Probe	Conv. Chemo	Nucleoside analog, RNA synthesis inhibitor	Non-Approved_Non-significant	8-amino-adenosine_S100A8	36
Temsirolimus	S100A8	-0.223158	0.0241636	0.0966545	Approved	Rapalog	binds FKBP12, causes inhibition of mTORC1	Approved_significance	Temsirolimus_S100A8	102
TPCA-1	S100A6	-0.277271	0.0242018	0.096807	Probe	Kinase inhibitor	IKK-2 inhibitor	Non-Approved_significance	TPCA-1_S100A6	66
Nilotinib	S100A10	-0.375053	0.0242035	0.0968141	Approved	Kinase inhibitor	Abl inhibitor	Approved_significance	Nilotinib_S100A10	36
PHA 408	S100A6	-0.222452	0.07	0.0968194	Probe	Kinase inhibitor	IKK-2 inhibitor	Non-Approved_Non-significant	PHA 408_S100A6	66
Anagrelide	S100A6	0.412325	0.0124567	0.099654	Approved	Other	PDE-3, PLA2 inhibitor	Approved_significance	Anagrelide_S100A6	36
AZ 3146	S100A12	-0.329146	0.049974	0.099948	Probe	Kinase inhibitor	Mps1 kinase (TTK) inhibitor	Non-Approved_significance	AZ 3146_S100A12	36
AZ191	S100A9	-0.310708	0.0377675	0.100713	Probe	Kinase inhibitor	DYRK1A inhibitor	Non-Approved_significance	AZ191_S100A9	45
Tubacin	S100A12	-0.27592	0.0126566	0.101253	Probe	Differentiating/ epigenetic modifier	HDAC6 inhibitor	Non-Approved_significance	Tubacin_S100A12	81
Nutlin-3	S100A4	-0.230798	0.0381752	0.101801	Probe	Apoptotic modulator	MDM2 inhibitor	Non-Approved_significance	Nutlin-3_S100A4	81
PHA 408	S100A8	-0.274948	0.0254657	0.101863	Probe	Kinase inhibitor	IKK-2 inhibitor	Non-Approved_significance	PHA 408_S100A8	66
Nilotinib	S100A6	-0.346583	0.0383789	0.102344	Approved	Kinase inhibitor	Abl inhibitor	Approved_significance	Nilotinib_S100A6	36
Dactolisib	S100A12	-0.193328	0.05	0.103103	Investigational (Ph 2)	Kinase inhibitor	mTOR/(PI3K) inhibitor	Non-Approved_significance	Dactolisib_S100A12	102
PFI-1	S100A8	-0.247692	0.0257844	0.103138	Probe	Differentiating/ epigenetic modifier	BET family inhibitor	Non-Approved_significance	PFI-1_S100A8	81
Bexarotene	S100A12	-0.41041	0.0129122	0.103297	Approved	Differentiating/ epigenetic modifier	Antineoplastic agent, retinoid specifically selective for retinoid X receptors	Approved_significance	Bexarotene_S100A12	36
AZ 3146	S100A9	-0.371168	0.0258339	0.103335	Probe	Kinase inhibitor	Mps1 kinase (TTK) inhibitor	Non-Approved_significance	AZ 3146_S100A9	36
Pevonedistat	S100A6	-0.197098	0.08	0.103721	Investigational (Ph 1)	Metabolic modifier	NAE inhibitor	Non-Approved_Non-significant	Pevonedistat_S100A6	81
Mocetinostat	S100A12	-0.229231	0.0395413	0.105443	Investigational (Ph 2)	Differentiating/ epigenetic modifier	HDAC inhibitor (HDAC1 & 2-selective)	Non-Approved_significance	Mocetinostat_S100A12	81
Foretinib	S100A4	-0.273283	0.0264057	0.105623	Investigational (Ph 2)	Kinase inhibitor	MET, VEGFR2 inhibitor	Non-Approved_significance	Foretinib_S100A4	66
GSK-J4	S100A6	-0.192275	0.05	0.105721	Probe	Differentiating/ epigenetic modifier	JMJD3 (histone demethylase) inhibitor	Non-Approved_significance	GSK-J4_S100A6	102
GSK-J4	S100A4	-0.182583	0.07	0.105997	Probe	Differentiating/ epigenetic modifier	JMJD3 (histone demethylase) inhibitor	Non-Approved_Non-significant	GSK-J4_S100A4	102
8-chloro-adenosine	S100A10	-0.325097	0.05	0.106065	Investigational (Ph 2)	Conv. Chemo	Nucleoside analog, RNA synthesis inhibitor	Non-Approved_significance	8-chloro-adenosine_S100A10	36
Dactinomycin	S100A13	0.160698	0.11	0.106641	Approved	Conv. Chemo	RNA and DNA synthesis inhibitor	Approved_Non-significant	Dactinomycin_S100A13	102
NMS-873	S100A9	-0.329984	0.0268477	0.107391	Probe	Other	p97/VCP inhibitor	Non-Approved_significance	NMS-873_S100A9	45
8-amino-adenosine	S100A6	-0.295	0.08	0.1076	Probe	Conv. Chemo	Nucleoside analog, RNA synthesis inhibitor	Non-Approved_Non-significant	8-amino-adenosine_S100A6	36
Quisinostat	S100A10	-0.181774	0.07	0.107967	Investigational (Ph 2)	Differentiating/ epigenetic modifier	HDAC inhibitor	Non-Approved_Non-significant	Quisinostat_S100A10	102
StemRegenin 1	S100A11	-0.282908	0.09	0.108051	Probe	Differentiating/ epigenetic modifier	AHR antagonist, stem cell regenerating	Non-Approved_Non-significant	StemRegenin 1_S100A11	36
Pevonedistat	S100A11	-0.186862	0.09	0.108396	Investigational (Ph 1)	Metabolic modifier	NAE inhibitor	Non-Approved_Non-significant	Pevonedistat_S100A11	81
Methylprednisolone	S100A10	-0.243448	0.0136779	0.109423	Approved	Immunomodulatory	Glucocorticoid, immunomodulatory agent	Approved_significance	Methylprednisolone_S100A10	102
NMS-873	S100A8	-0.365038	0.013679	0.109432	Probe	Other	p97/VCP inhibitor	Non-Approved_significance	NMS-873_S100A8	45
Filanesib	S100A11	0.301725	0.0138138	0.11051	Investigational (Ph 2)	Kinesin inhibitor	KSP/Eg5 inhibitor	Non-Approved_significance	Filanesib_S100A11	66
Mitoxantrone	S100A9	-0.214418	0.08	0.111788	Approved	Conv. Chemo	Topoisomerase II inhibitor	Approved_Non-significant	Mitoxantrone_S100A9	66
8-amino-adenosine	S100A11	-0.304524	0.07	0.113513	Probe	Conv. Chemo	Nucleoside analog, RNA synthesis inhibitor	Non-Approved_Non-significant	8-amino-adenosine_S100A11	36
Carfilzomib	S100A13	0.170646	0.09	0.115175	Approved	Protease/proteasome inhibitor	Proteasome inhibitor (20S subunit)	Approved_Non-significant	Carfilzomib_S100A13	102
Doxorubicin	S100A8	-0.216136	0.0291226	0.11649	Approved	Conv. Chemo	Topoisomerase II inhibitor	Approved_significance	Doxorubicin_S100A8	102
Tepotinib	S100A11	0.270526	0.014581	0.116648	Investigational (Ph 1)	Kinase inhibitor	c-Met inhibitor	Non-Approved_significance	Tepotinib_S100A11	81
AZ191	S100A13	0.325272	0.0292382	0.116953	Probe	Kinase inhibitor	DYRK1A inhibitor	Non-Approved_significance	AZ191_S100A13	45
Mocetinostat	S100A8	-0.26986	0.0148352	0.118682	Investigational (Ph 2)	Differentiating/ epigenetic modifier	HDAC inhibitor (HDAC1 & 2-selective)	Non-Approved_significance	Mocetinostat_S100A8	81
PFI-1	S100A12	-0.210051	0.06	0.119637	Probe	Differentiating/ epigenetic modifier	BET family inhibitor	Non-Approved_Non-significant	PFI-1_S100A12	81
Nelarabine	S100A11	0.402365	0.0149823	0.119858	Approved	Conv. Chemo	Nucleoside analog, DNA, RNA synth inhibitor	Approved_significance	Nelarabine_S100A11	36
Bortezomib	S100A13	0.154815	0.12	0.120264	Approved	Protease/proteasome inhibitor	Proteasome inhibitor (26S subunit)	Approved_Non-significant	Bortezomib_S100A13	102
Chloroquine	S100A9	-0.335929	0.0451693	0.120451	Approved	Conv. Chemo	Antimalaria agent, chemo/radio sensitizer	Approved_significance	Chloroquine_S100A9	36
Patupilone	S100A9	-0.361846	0.0301179	0.120472	Investigational (Ph 3)	Conv. Chemo	Mitotic inhibitor, epothilone microtubule stabilizer	Non-Approved_significance	Patupilone_S100A9	36
Ixazomib	S100A13	0.220051	0.08	0.121338	Approved	Protease/proteasome inhibitor	Proteasome inhibitor (20S subunit)	Approved_Non-significant	Ixazomib_S100A13	66
Bleomycin	S100A10	-0.401186	0.0153078	0.122462	Approved	Conv. Chemo	Glycopeptide antibiotic, causes DNA breaks	Approved_significance	Bleomycin_S100A10	36
AZ191	S100A12	-0.281252	0.06	0.122529	Probe	Kinase inhibitor	DYRK1A inhibitor	Non-Approved_Non-significant	AZ191_S100A12	45
Vinorelbine	S100A12	-0.298842	0.08	0.122636	Approved	Conv. Chemo	Mitotic inhibitor. Vinca alkaloid microtubule depolymerizer	Approved_Non-significant	Vinorelbine_S100A12	36
GSK-J4	S100A13	0.167371	0.09	0.123577	Probe	Differentiating/ epigenetic modifier	JMJD3 (histone demethylase) inhibitor	Non-Approved_Non-significant	GSK-J4_S100A13	102
NMS-873	S100A12	-0.298356	0.0465129	0.124034	Probe	Other	p97/VCP inhibitor	Non-Approved_significance	NMS-873_S100A12	45
WEHI-539	S100A10	0.199148	0.11	0.124477	Probe	Apoptotic modulator	Bcl-XL inhibitor	Non-Approved_Non-significant	WEHI-539_S100A10	66
NVP-AEW541	S100A4	-0.189728	0.13	0.12706	Investigational (Ph 1)	Kinase inhibitor	IGF1R inhibitor	Non-Approved_Non-significant	NVP-AEW541_S100A4	66
Pomalidomide	S100A9	-0.229128	0.0317668	0.127067	Approved	Immunomodulatory	Immunomodulatory agent, anti-angiogenic	Approved_significance	Pomalidomide_S100A9	88
AZ191	S100A8	-0.357496	0.0159113	0.127291	Probe	Kinase inhibitor	DYRK1A inhibitor	Non-Approved_significance	AZ191_S100A8	45
Nutlin-3	S100A6	-0.23865	0.0319074	0.12763	Probe	Apoptotic modulator	MDM2 inhibitor	Non-Approved_significance	Nutlin-3_S100A6	81
8-amino-adenosine	S100A9	-0.356651	0.0327479	0.130991	Probe	Conv. Chemo	Nucleoside analog, RNA synthesis inhibitor	Non-Approved_significance	8-amino-adenosine_S100A9	36
WEHI-539	S100A6	0.187769	0.13	0.131105	Probe	Apoptotic modulator	Bcl-XL inhibitor	Non-Approved_Non-significant	WEHI-539_S100A6	66
8-amino-adenosine	S100A12	-0.310059	0.07	0.131435	Probe	Conv. Chemo	Nucleoside analog, RNA synthesis inhibitor	Non-Approved_Non-significant	8-amino-adenosine_S100A12	36
Vinorelbine	S100A13	0.329987	0.0493571	0.131619	Approved	Conv. Chemo	Mitotic inhibitor. Vinca alkaloid microtubule depolymerizer	Approved_significance	Vinorelbine_S100A13	36
Tofacitinib	S100A6	-0.27888	0.1	0.13272	Approved	Kinase inhibitor	JAK3, JAK2(V617F) inhibitor	Approved_Non-significant	Tofacitinib_S100A6	36
Vinorelbine	S100A8	-0.309138	0.07	0.133131	Approved	Conv. Chemo	Mitotic inhibitor. Vinca alkaloid microtubule depolymerizer	Approved_Non-significant	Vinorelbine_S100A8	36
SNS-032	S100A8	-0.328335	0.05	0.134867	Investigational (Ph 2)	Kinase inhibitor	CDK inhibitor	Non-Approved_significance	SNS-032_S100A8	36
Nutlin-3	S100A11	-0.204157	0.07	0.135052	Probe	Apoptotic modulator	MDM2 inhibitor	Non-Approved_Non-significant	Nutlin-3_S100A11	81
Temsirolimus	S100A12	-0.18157	0.07	0.135587	Approved	Rapalog	binds FKBP12, causes inhibition of mTORC1	Approved_Non-significant	Temsirolimus_S100A12	102
Gefitinib	S100A10	-0.395402	0.0169926	0.135941	Approved	Kinase inhibitor	EGFR inhibitor	Approved_significance	Gefitinib_S100A10	36
Indibulin	S100A8	-0.353836	0.0342494	0.136998	Investigational (Ph 2)	Conv. Chemo	Mitoric inhibitor. Microtubule depolymerizer	Non-Approved_significance	Indibulin_S100A8	36
Topotecan	S100A13	0.20269	0.07	0.139127	Approved	Conv. Chemo	Topoisomerase I inhibitor. Camptothecin analog	Approved_Non-significant	Topotecan_S100A13	81
AZD7762	S100A10	-0.216528	0.05	0.139172	Investigational (Ph 1)	Kinase inhibitor	Chk1 inhibitor	Non-Approved_significance	AZD7762_S100A10	81
Pomalidomide	S100A12	-0.207555	0.05	0.139554	Approved	Immunomodulatory	Immunomodulatory agent, anti-angiogenic	Approved_significance	Pomalidomide_S100A12	88
Idasanutlin	S100A6	-0.244944	0.1	0.139822	Investigational (Ph 3)	Apoptotic modulator	p53-MDM2 inhibitor	Non-Approved_Non-significant	Idasanutlin_S100A6	45
PHA 408	S100A13	0.182986	0.14	0.141392	Probe	Kinase inhibitor	IKK-2 inhibitor	Non-Approved_Non-significant	PHA 408_S100A13	66
Sonolisib	S100A13	0.392749	0.017816	0.142528	Investigational (Ph 2)	Kinase inhibitor	PI3K inhibitor, pan-class I. Irreversible	Non-Approved_significance	Sonolisib_S100A13	36
Nilotinib	S100A4	-0.392736	0.0178201	0.14256	Approved	Kinase inhibitor	Abl inhibitor	Approved_significance	Nilotinib_S100A4	36
Doxorubicin	S100A9	-0.23421	0.0178216	0.142573	Approved	Conv. Chemo	Topoisomerase II inhibitor	Approved_significance	Doxorubicin_S100A9	102
8-amino-adenosine	S100A4	-0.324216	0.05	0.143244	Probe	Conv. Chemo	Nucleoside analog, RNA synthesis inhibitor	Non-Approved_significance	8-amino-adenosine_S100A4	36
Ixazomib	S100A11	-0.190527	0.13	0.143356	Approved	Protease/proteasome inhibitor	Proteasome inhibitor (20S subunit)	Approved_Non-significant	Ixazomib_S100A11	66
UCN-01	S100A12	-0.303218	0.07	0.144453	Investigational (Ph 2)	Kinase inhibitor	PKCbeta, PDK1, Chk, Cdk2 inhibitor	Non-Approved_Non-significant	UCN-01_S100A12	36
SGI-1776	S100A11	-0.258335	0.0362314	0.144926	Investigational (Ph 1)	Kinase inhibitor	PIM kinase inhibitor	Non-Approved_significance	SGI-1776_S100A11	66
PHA 408	S100A4	-0.189647	0.13	0.145399	Probe	Kinase inhibitor	IKK-2 inhibitor	Non-Approved_Non-significant	PHA 408_S100A4	66
TAK-901	S100A4	-0.285328	0.09	0.146621	Investigational (Ph 1)	Kinase inhibitor	Aurora, Src family, JAK3, RTK inhibitor	Non-Approved_Non-significant	TAK-901_S100A4	36
Mepacrine	S100A12	-0.213906	0.06	0.147137	Approved	Other	Unclear. PLA2 inhibitor. NF-kB inhibitor, p53 activator	Approved_Non-significant	Mepacrine_S100A12	81
AZ 3146	S100A13	0.390812	0.0184376	0.147501	Probe	Kinase inhibitor	Mps1 kinase (TTK) inhibitor	Non-Approved_significance	AZ 3146_S100A13	36
Cladribine	S100A4	0.19478	0.07	0.148086	Approved	Conv. Chemo	Antimetabolite, Purine analog	Approved_Non-significant	Cladribine_S100A4	85
Dasatinib	S100A9	-0.226519	0.0370998	0.148399	Approved	Kinase inhibitor	Abl, Src, Kit, EphR... Inhibitor	Approved_significance	Dasatinib_S100A9	85
PFI-1	S100A10	-0.261038	0.0185831	0.148664	Probe	Differentiating/ epigenetic modifier	BET family inhibitor	Non-Approved_significance	PFI-1_S100A10	81
Dasatinib	S100A12	-0.194367	0.07	0.14934	Approved	Kinase inhibitor	Abl, Src, Kit, EphR... Inhibitor	Approved_Non-significant	Dasatinib_S100A12	85
Vinorelbine	S100A10	-0.348263	0.0373887	0.149555	Approved	Conv. Chemo	Mitotic inhibitor. Vinca alkaloid microtubule depolymerizer	Approved_significance	Vinorelbine_S100A10	36
Plerixafor	S100A10	0.347933	0.0375812	0.150325	Approved	Other	CXCR4 antagonist	Approved_significance	Plerixafor_S100A10	36
Doramapimod	S100A10	-0.189182	0.06	0.151647	Investigational (Ph 1)	Kinase inhibitor	p38MAPK inhibitor	Non-Approved_Non-significant	Doramapimod_S100A10	102
Dasatinib	S100A8	-0.207371	0.06	0.15165	Approved	Kinase inhibitor	Abl, Src, Kit, EphR... Inhibitor	Approved_Non-significant	Dasatinib_S100A8	85
Tofacitinib	S100A12	-0.282013	0.1	0.15302	Approved	Kinase inhibitor	JAK3, JAK2(V617F) inhibitor	Approved_Non-significant	Tofacitinib_S100A12	36
AZD8055	S100A11	-0.14241	0.15	0.153339	Investigational (Ph 1)	Kinase inhibitor	mTOR inhibitor	Non-Approved_Non-significant	AZD8055_S100A11	102
8-chloro-adenosine	S100A4	-0.281596	0.1	0.153841	Investigational (Ph 2)	Conv. Chemo	Nucleoside analog, RNA synthesis inhibitor	Non-Approved_Non-significant	8-chloro-adenosine_S100A4	36
8-chloro-adenosine	S100A9	-0.38816	0.0193187	0.154549	Investigational (Ph 2)	Conv. Chemo	Nucleoside analog, RNA synthesis inhibitor	Non-Approved_significance	8-chloro-adenosine_S100A9	36
Topotecan	S100A12	-0.185864	0.1	0.15465	Approved	Conv. Chemo	Topoisomerase I inhibitor. Camptothecin analog	Approved_Non-significant	Topotecan_S100A12	81
Nutlin-3	S100A8	-0.185786	0.1	0.154878	Probe	Apoptotic modulator	MDM2 inhibitor	Non-Approved_Non-significant	Nutlin-3_S100A8	81
Nutlin-3	S100A9	-0.174985	0.12	0.15757	Probe	Apoptotic modulator	MDM2 inhibitor	Non-Approved_Non-significant	Nutlin-3_S100A9	81
Tanespimycin	S100A9	-0.204244	0.039485	0.15794	Investigational (Ph 2)	HSP inhibitor	HSP90 inhibitor	Non-Approved_significance	Tanespimycin_S100A9	102
Ipatasertib	S100A11	-0.20419	0.0395381	0.158153	Investigational (Ph 2)	Kinase inhibitor	AKT inhibitor	Non-Approved_significance	Ipatasertib_S100A11	102
Topotecan	S100A8	-0.228968	0.0397748	0.159099	Approved	Conv. Chemo	Topoisomerase I inhibitor. Camptothecin analog	Approved_significance	Topotecan_S100A8	81
Vincristine	S100A8	-0.209867	0.06	0.160126	Approved	Conv. Chemo	Mitotic inhibitor. Vinca alkaloid microtubule depolymerizer	Approved_Non-significant	Vincristine_S100A8	81
Azacitidine	S100A13	0.1652	0.14	0.1606	Approved	Differentiating/ epigenetic modifier	Nucleoside analog DNA methyl transferase inhibitor	Approved_Non-significant	Azacitidine_S100A13	81
Galiellalactone	S100A6	0.385941	0.0200824	0.160659	Probe	Other	STAT3-DNA interaction inhibitor	Non-Approved_significance	Galiellalactone_S100A6	36
Galiellalactone	S100A11	0.343639	0.040167	0.160668	Probe	Other	STAT3-DNA interaction inhibitor	Non-Approved_significance	Galiellalactone_S100A11	36
Temsirolimus	S100A9	-0.229793	0.0201589	0.161271	Approved	Rapalog	binds FKBP12, causes inhibition of mTORC1	Approved_significance	Temsirolimus_S100A9	102
Ixazomib	S100A4	-0.19274	0.12	0.161366	Approved	Protease/proteasome inhibitor	Proteasome inhibitor (20S subunit)	Approved_Non-significant	Ixazomib_S100A4	66
8-chloro-adenosine	S100A11	-0.262033	0.12	0.163506	Investigational (Ph 2)	Conv. Chemo	Nucleoside analog, RNA synthesis inhibitor	Non-Approved_Non-significant	8-chloro-adenosine_S100A11	36
Methylprednisolone	S100A6	-0.185881	0.06	0.163769	Approved	Immunomodulatory	Glucocorticoid, immunomodulatory agent	Approved_Non-significant	Methylprednisolone_S100A6	102
(5Z)-7-Oxozeaenol	S100A6	-0.182598	0.1	0.164427	Probe	Kinase inhibitor	TAK1 inhibitor	Non-Approved_Non-significant	(5Z)-7-Oxozeaenol_S100A6	81
Ralimetinib	S100A6	-0.182489	0.1	0.16476	Investigational (Ph 2)	Kinase inhibitor	p38MAPK inhibitor	Non-Approved_Non-significant	Ralimetinib_S100A6	81
Tosedostat	S100A8	-0.185423	0.06	0.165512	Investigational (Ph 3)	Protease/proteasome inhibitor	Aminopeptidase inhibitor	Non-Approved_Non-significant	Tosedostat_S100A8	102
Vistusertib	S100A13	0.152994	0.12	0.16632	Investigational (Ph 2)	Kinase inhibitor	mTOR inhibitor, ATP-competitive	Non-Approved_Non-significant	Vistusertib_S100A13	102
Temsirolimus	S100A13	0.185134	0.06	0.166619	Approved	Rapalog	binds FKBP12, causes inhibition of mTORC1	Approved_Non-significant	Temsirolimus_S100A13	102
Indibulin	S100A12	-0.383825	0.0208337	0.16667	Investigational (Ph 2)	Conv. Chemo	Mitoric inhibitor. Microtubule depolymerizer	Non-Approved_significance	Indibulin_S100A12	36
BI 2536	S100A4	-0.275125	0.1	0.167	Investigational (Ph 2)	Kinase inhibitor	PLK1 inhibitor	Non-Approved_Non-significant	BI 2536_S100A4	36
Patupilone	S100A8	-0.383627	0.0209052	0.167241	Investigational (Ph 3)	Conv. Chemo	Mitotic inhibitor, epothilone microtubule stabilizer	Non-Approved_significance	Patupilone_S100A8	36
Dexamethasone	S100A12	-0.152696	0.13	0.167315	Approved	Immunomodulatory	Glucocorticoid, immunomodulatory agent	Approved_Non-significant	Dexamethasone_S100A12	102
Pimasertib	S100A9	-0.172113	0.08	0.167343	Investigational (Ph 2)	Kinase inhibitor	MEK1/2 inhibitor	Non-Approved_Non-significant	Pimasertib_S100A9	102
Topotecan	S100A9	-0.207692	0.06	0.167498	Approved	Conv. Chemo	Topoisomerase I inhibitor. Camptothecin analog	Approved_Non-significant	Topotecan_S100A9	81
Methylprednisolone	S100A4	-0.201545	0.0422231	0.168892	Approved	Immunomodulatory	Glucocorticoid, immunomodulatory agent	Approved_significance	Methylprednisolone_S100A4	102
Indibulin	S100A9	-0.312602	0.06	0.169118	Investigational (Ph 2)	Conv. Chemo	Mitoric inhibitor. Microtubule depolymerizer	Non-Approved_Non-significant	Indibulin_S100A9	36
Gefitinib	S100A9	-0.2737	0.11	0.170009	Approved	Kinase inhibitor	EGFR inhibitor	Approved_Non-significant	Gefitinib_S100A9	36
GSK650394	S100A13	0.382526	0.0213066	0.170453	Probe	Kinase inhibitor	SGK1 & 2 inhibitor	Non-Approved_significance	GSK650394_S100A13	36
Vistusertib	S100A6	-0.160459	0.11	0.171473	Investigational (Ph 2)	Kinase inhibitor	mTOR inhibitor, ATP-competitive	Non-Approved_Non-significant	Vistusertib_S100A6	102
UCN-01	S100A10	-0.311454	0.06	0.171861	Investigational (Ph 2)	Kinase inhibitor	PKCbeta, PDK1, Chk, Cdk2 inhibitor	Non-Approved_Non-significant	UCN-01_S100A10	36
Pimasertib	S100A13	0.227448	0.0215039	0.172031	Investigational (Ph 2)	Kinase inhibitor	MEK1/2 inhibitor	Non-Approved_significance	Pimasertib_S100A13	102
UCN-01	S100A8	-0.338996	0.0431223	0.172489	Investigational (Ph 2)	Kinase inhibitor	PKCbeta, PDK1, Chk, Cdk2 inhibitor	Non-Approved_significance	UCN-01_S100A8	36
AZD7762	S100A12	-0.191607	0.09	0.173214	Investigational (Ph 1)	Kinase inhibitor	Chk1 inhibitor	Non-Approved_Non-significant	AZD7762_S100A12	81
Tofacitinib	S100A11	-0.289064	0.09	0.174572	Approved	Kinase inhibitor	JAK3, JAK2(V617F) inhibitor	Approved_Non-significant	Tofacitinib_S100A11	36
Patupilone	S100A10	-0.288986	0.09	0.17475	Investigational (Ph 3)	Conv. Chemo	Mitotic inhibitor, epothilone microtubule stabilizer	Non-Approved_Non-significant	Patupilone_S100A10	36
Alvocidib	S100A10	-0.169955	0.09	0.175364	Investigational (Ph 2)	Kinase inhibitor	CDK inhibitor	Non-Approved_Non-significant	Alvocidib_S100A10	102
TAK-530	S100A11	0.337133	0.0219547	0.175638	Investigational (Ph 1)	Kinase inhibitor	pan-RAF inhibitor	Non-Approved_significance	TAK-530_S100A11	46
Tanespimycin	S100A12	-0.159172	0.11	0.176087	Investigational (Ph 2)	HSP inhibitor	HSP90 inhibitor	Non-Approved_Non-significant	Tanespimycin_S100A12	102
AZ191	S100A10	-0.241186	0.11	0.176761	Probe	Kinase inhibitor	DYRK1A inhibitor	Non-Approved_Non-significant	AZ191_S100A10	45
Anagrelide	S100A11	0.309244	0.07	0.177246	Approved	Other	PDE-3, PLA2 inhibitor	Approved_Non-significant	Anagrelide_S100A11	36
Doxorubicin	S100A13	0.16925	0.09	0.178049	Approved	Conv. Chemo	Topoisomerase II inhibitor	Approved_Non-significant	Doxorubicin_S100A13	102
Indibulin	S100A11	-0.269737	0.11	0.178592	Investigational (Ph 2)	Conv. Chemo	Mitoric inhibitor. Microtubule depolymerizer	Non-Approved_Non-significant	Indibulin_S100A11	36
Dinaciclib	S100A4	-0.189812	0.09	0.179311	Investigational (Ph 3)	Kinase inhibitor	CDK inhibitor	Non-Approved_Non-significant	Dinaciclib_S100A4	81
AZD7762	S100A8	-0.22351	0.04488	0.17952	Investigational (Ph 1)	Kinase inhibitor	Chk1 inhibitor	Non-Approved_significance	AZD7762_S100A8	81
Tacrolimus	S100A12	-0.240304	0.16	0.180607	Approved	Rapalog	Binds FKBP12, causes inhibition of calcineurin	Approved_Non-significant	Tacrolimus_S100A12	36
Ipatasertib	S100A12	-0.157844	0.11	0.180947	Investigational (Ph 2)	Kinase inhibitor	AKT inhibitor	Non-Approved_Non-significant	Ipatasertib_S100A12	102
Sapanisertib	S100A10	-0.177343	0.11	0.18116	Investigational (Ph 1)	Kinase inhibitor	mTOR inhibitor	Non-Approved_Non-significant	Sapanisertib_S100A10	81
Obatoclax	S100A10	-0.223027	0.0453569	0.181428	Investigational (Ph 3)	Apoptotic modulator	Bcl-2 family inhibitor	Non-Approved_significance	Obatoclax_S100A10	81
Dexamethasone	S100A9	-0.157256	0.11	0.183132	Approved	Immunomodulatory	Glucocorticoid, immunomodulatory agent	Approved_Non-significant	Dexamethasone_S100A9	102
Tosedostat	S100A12	-0.1675	0.09	0.184854	Investigational (Ph 3)	Protease/proteasome inhibitor	Aminopeptidase inhibitor	Non-Approved_Non-significant	Tosedostat_S100A12	102
Temsirolimus	S100A6	-0.138846	0.16	0.187427	Approved	Rapalog	binds FKBP12, causes inhibition of mTORC1	Approved_Non-significant	Temsirolimus_S100A6	102
JQ1	S100A4	-0.131534	0.19	0.187574	Probe	Differentiating/ epigenetic modifier	BET family inhibitor	Non-Approved_Non-significant	JQ1_S100A4	102
Gefitinib	S100A12	-0.283404	0.09	0.187887	Approved	Kinase inhibitor	EGFR inhibitor	Approved_Non-significant	Gefitinib_S100A12	36
(5Z)-7-Oxozeaenol	S100A4	-0.155691	0.17	0.188756	Probe	Kinase inhibitor	TAK1 inhibitor	Non-Approved_Non-significant	(5Z)-7-Oxozeaenol_S100A4	81
Ipatasertib	S100A8	-0.166288	0.09	0.189689	Investigational (Ph 2)	Kinase inhibitor	AKT inhibitor	Non-Approved_Non-significant	Ipatasertib_S100A8	102
Dasatinib	S100A10	-0.244992	0.0238322	0.190657	Approved	Kinase inhibitor	Abl, Src, Kit, EphR... Inhibitor	Approved_significance	Dasatinib_S100A10	85
BX-912	S100A9	-0.296616	0.0478672	0.191469	Probe	Kinase inhibitor	PDK1 inhibitor	Non-Approved_significance	BX-912_S100A9	45
Tacrolimus	S100A9	-0.263996	0.12	0.191601	Approved	Rapalog	Binds FKBP12, causes inhibition of calcineurin	Approved_Non-significant	Tacrolimus_S100A9	36
Tanespimycin	S100A13	0.17867	0.07	0.193011	Investigational (Ph 2)	HSP inhibitor	HSP90 inhibitor	Non-Approved_Non-significant	Tanespimycin_S100A13	102
Tacrolimus	S100A11	-0.24775	0.15	0.193539	Approved	Rapalog	Binds FKBP12, causes inhibition of calcineurin	Approved_Non-significant	Tacrolimus_S100A11	36
SNS-032	S100A9	-0.330781	0.0487805	0.195122	Investigational (Ph 2)	Kinase inhibitor	CDK inhibitor	Non-Approved_significance	SNS-032_S100A9	36
Azacitidine	S100A6	-0.145219	0.2	0.195828	Approved	Differentiating/ epigenetic modifier	Nucleoside analog DNA methyl transferase inhibitor	Approved_Non-significant	Azacitidine_S100A6	81
KX2-391	S100A9	-0.195152	0.07	0.195952	Investigational (Ph 2)	Kinase inhibitor	non-ATP competitive Src inhibitor	Non-Approved_Non-significant	KX2-391_S100A9	85
Vistusertib	S100A4	-0.136346	0.17	0.196341	Investigational (Ph 2)	Kinase inhibitor	mTOR inhibitor, ATP-competitive	Non-Approved_Non-significant	Vistusertib_S100A4	102
BX-912	S100A8	-0.33464	0.0246476	0.19718	Probe	Kinase inhibitor	PDK1 inhibitor	Non-Approved_significance	BX-912_S100A8	45
PIK-75	S100A9	-0.301435	0.07	0.19734	Probe	Kinase inhibitor	p110alpha selective PI3K inhibitor	Non-Approved_Non-significant	PIK-75_S100A9	36
Ixazomib	S100A6	-0.160523	0.2	0.197905	Approved	Protease/proteasome inhibitor	Proteasome inhibitor (20S subunit)	Approved_Non-significant	Ixazomib_S100A6	66
(5Z)-7-Oxozeaenol	S100A13	0.161994	0.15	0.198001	Probe	Kinase inhibitor	TAK1 inhibitor	Non-Approved_Non-significant	(5Z)-7-Oxozeaenol_S100A13	81
Doxorubicin	S100A12	-0.177314	0.07	0.198953	Approved	Conv. Chemo	Topoisomerase II inhibitor	Approved_Non-significant	Doxorubicin_S100A12	102
Tofacitinib	S100A8	-0.300814	0.07	0.199011	Approved	Kinase inhibitor	JAK3, JAK2(V617F) inhibitor	Approved_Non-significant	Tofacitinib_S100A8	36
BIIB021	S100A9	-0.328609	0.05	0.201487	Investigational (Ph 2)	HSP inhibitor	HSP90 inhibitor	Non-Approved_significance	BIIB021_S100A9	36
Indibulin	S100A10	-0.244149	0.15	0.201711	Investigational (Ph 2)	Conv. Chemo	Mitoric inhibitor. Microtubule depolymerizer	Non-Approved_Non-significant	Indibulin_S100A10	36
Ipatasertib	S100A13	0.143039	0.15	0.202019	Investigational (Ph 2)	Kinase inhibitor	AKT inhibitor	Non-Approved_Non-significant	Ipatasertib_S100A13	102
(-)JQ1	S100A11	-0.328021	0.05	0.203236	Probe	Differentiating/ epigenetic modifier	Inactive stereoisomer of (+)JQ1	Non-Approved_significance	(-)JQ1_S100A11	36
Foretinib	S100A6	-0.274844	0.0255238	0.20419	Investigational (Ph 2)	Kinase inhibitor	MET, VEGFR2 inhibitor	Non-Approved_significance	Foretinib_S100A6	66
Volasertib	S100A6	-0.258537	0.13	0.204616	Investigational (Ph 3)	Kinase inhibitor	PLK1 inhibitor	Non-Approved_Non-significant	Volasertib_S100A6	36
Vincristine	S100A9	-0.217456	0.05	0.204664	Approved	Conv. Chemo	Mitotic inhibitor. Vinca alkaloid microtubule depolymerizer	Approved_significance	Vincristine_S100A9	81
Pomalidomide	S100A8	-0.237425	0.0259238	0.20739	Approved	Immunomodulatory	Immunomodulatory agent, anti-angiogenic	Approved_significance	Pomalidomide_S100A8	88
Temsirolimus	S100A11	-0.140895	0.16	0.210406	Approved	Rapalog	binds FKBP12, causes inhibition of mTORC1	Approved_Non-significant	Temsirolimus_S100A11	102
Anagrelide	S100A10	0.274347	0.11	0.210797	Approved	Other	PDE-3, PLA2 inhibitor	Approved_Non-significant	Anagrelide_S100A10	36
Patupilone	S100A13	0.255854	0.13	0.211249	Investigational (Ph 3)	Conv. Chemo	Mitotic inhibitor, epothilone microtubule stabilizer	Non-Approved_Non-significant	Patupilone_S100A13	36
Pimasertib	S100A8	-0.17445	0.08	0.21199	Investigational (Ph 2)	Kinase inhibitor	MEK1/2 inhibitor	Non-Approved_Non-significant	Pimasertib_S100A8	102
AT 101	S100A8	-0.29601	0.08	0.212316	Investigational (Ph 2)	Apoptotic modulator	Bcl-2 family inhibitor	Non-Approved_Non-significant	AT 101_S100A8	36
NVP-RAF265	S100A9	0.195712	0.08	0.213187	Investigational (Ph 2)	Kinase inhibitor	C-Raf inhibitor, unclear MoA	Non-Approved_Non-significant	NVP-RAF265_S100A9	81
Indibulin	S100A6	-0.27316	0.11	0.213949	Investigational (Ph 2)	Conv. Chemo	Mitoric inhibitor. Microtubule depolymerizer	Non-Approved_Non-significant	Indibulin_S100A6	36
Luminespib	S100A8	-0.215316	0.05	0.214215	Investigational (Ph 2)	HSP inhibitor	HSP90 inhibitor	Non-Approved_significance	Luminespib_S100A8	81
Gefitinib	S100A6	-0.295076	0.08	0.214981	Approved	Kinase inhibitor	EGFR inhibitor	Approved_Non-significant	Gefitinib_S100A6	36
PIK-75	S100A4	-0.254328	0.13	0.215092	Probe	Kinase inhibitor	p110alpha selective PI3K inhibitor	Non-Approved_Non-significant	PIK-75_S100A4	36
Ruxolitinib	S100A8	-0.160159	0.11	0.215676	Approved	Kinase inhibitor	JAK1&2 inhibitor	Approved_Non-significant	Ruxolitinib_S100A8	102
TAK-901	S100A11	-0.23816	0.16	0.215851	Investigational (Ph 1)	Kinase inhibitor	Aurora, Src family, JAK3, RTK inhibitor	Non-Approved_Non-significant	TAK-901_S100A11	36
Ipatasertib	S100A10	-0.21895	0.0270405	0.216324	Investigational (Ph 2)	Kinase inhibitor	AKT inhibitor	Non-Approved_significance	Ipatasertib_S100A10	102
GSK650394	S100A4	0.294455	0.08	0.216768	Probe	Kinase inhibitor	SGK1 & 2 inhibitor	Non-Approved_Non-significant	GSK650394_S100A4	36
TPCA-1	S100A11	-0.15349	0.22	0.218533	Probe	Kinase inhibitor	IKK-2 inhibitor	Non-Approved_Non-significant	TPCA-1_S100A11	66
Tanespimycin	S100A10	-0.159319	0.11	0.219444	Investigational (Ph 2)	HSP inhibitor	HSP90 inhibitor	Non-Approved_Non-significant	Tanespimycin_S100A10	102
Tosedostat	S100A11	-0.148044	0.14	0.220095	Investigational (Ph 3)	Protease/proteasome inhibitor	Aminopeptidase inhibitor	Non-Approved_Non-significant	Tosedostat_S100A11	102
BI 2536	S100A11	-0.236375	0.17	0.220201	Investigational (Ph 2)	Kinase inhibitor	PLK1 inhibitor	Non-Approved_Non-significant	BI 2536_S100A11	36
UCN-01	S100A9	-0.36731	0.0275413	0.22033	Investigational (Ph 2)	Kinase inhibitor	PKCbeta, PDK1, Chk, Cdk2 inhibitor	Non-Approved_significance	UCN-01_S100A9	36
Tacrolimus	S100A6	-0.270765	0.11	0.220417	Approved	Rapalog	Binds FKBP12, causes inhibition of calcineurin	Approved_Non-significant	Tacrolimus_S100A6	36
Buparlisib	S100A8	-0.213893	0.06	0.220763	Investigational (Ph 2)	Kinase inhibitor	PI3K inhibitor, pan-class I	Non-Approved_Non-significant	Buparlisib_S100A8	81
Dacomitinib	S100A10	-0.366919	0.0277196	0.221757	Investigational (Ph 3)	Kinase inhibitor	pan-HER inhibitor	Non-Approved_significance	Dacomitinib_S100A10	36
Topotecan	S100A10	-0.244608	0.02775	0.222	Approved	Conv. Chemo	Topoisomerase I inhibitor. Camptothecin analog	Approved_significance	Topotecan_S100A10	81
Alvocidib	S100A13	0.147601	0.14	0.222007	Investigational (Ph 2)	Kinase inhibitor	CDK inhibitor	Non-Approved_Non-significant	Alvocidib_S100A13	102
Alvespimycin	S100A9	-0.171884	0.08	0.224243	Investigational (Ph 2)	HSP inhibitor	HSP90 inhibitor	Non-Approved_Non-significant	Alvespimycin_S100A9	102
Ponatinib	S100A11	-0.220482	0.2	0.224339	Approved	Kinase inhibitor	Broad TK inhibitor	Approved_Non-significant	Ponatinib_S100A11	36
Ponatinib	S100A6	-0.234676	0.17	0.224397	Approved	Kinase inhibitor	Broad TK inhibitor	Approved_Non-significant	Ponatinib_S100A6	36
KX2-391	S100A11	-0.20766	0.06	0.226068	Investigational (Ph 2)	Kinase inhibitor	non-ATP competitive Src inhibitor	Non-Approved_Non-significant	KX2-391_S100A11	85
BIIB021	S100A12	-0.291237	0.08	0.226208	Investigational (Ph 2)	HSP inhibitor	HSP90 inhibitor	Non-Approved_Non-significant	BIIB021_S100A12	36
PF 431396	S100A10	-0.177383	0.11	0.226284	Probe	Kinase inhibitor	FAK/PYK2 inhibitor	Non-Approved_Non-significant	PF 431396_S100A10	81
Vinblastine	S100A11	-0.14089	0.2	0.226737	Approved	Conv. Chemo	Mitotic inhibitor. Vinca alkaloid microtubule depolymerizer	Approved_Non-significant	Vinblastine_S100A11	85
Tubacin	S100A9	-0.164441	0.14	0.227815	Probe	Differentiating/ epigenetic modifier	HDAC6 inhibitor	Non-Approved_Non-significant	Tubacin_S100A9	81
Dexamethasone	S100A13	-0.128105	0.2	0.227932	Approved	Immunomodulatory	Glucocorticoid, immunomodulatory agent	Approved_Non-significant	Dexamethasone_S100A13	102
Prednisone	S100A4	-0.290627	0.09	0.228033	Approved	Immunomodulatory	Immunomodulatory agent	Approved_Non-significant	Prednisone_S100A4	36
Tosedostat	S100A9	-0.189055	0.06	0.228146	Investigational (Ph 3)	Protease/proteasome inhibitor	Aminopeptidase inhibitor	Non-Approved_Non-significant	Tosedostat_S100A9	102
Vincristine	S100A13	0.153451	0.17	0.228538	Approved	Conv. Chemo	Mitotic inhibitor. Vinca alkaloid microtubule depolymerizer	Approved_Non-significant	Vincristine_S100A13	81
TPCA-1	S100A12	-0.170358	0.17	0.228593	Probe	Kinase inhibitor	IKK-2 inhibitor	Non-Approved_Non-significant	TPCA-1_S100A12	66
KX2-391	S100A6	-0.139903	0.2	0.23039	Investigational (Ph 2)	Kinase inhibitor	non-ATP competitive Src inhibitor	Non-Approved_Non-significant	KX2-391_S100A6	85
Idasanutlin	S100A11	-0.193359	0.2	0.232165	Investigational (Ph 3)	Apoptotic modulator	p53-MDM2 inhibitor	Non-Approved_Non-significant	Idasanutlin_S100A11	45
Ralimetinib	S100A10	-0.152135	0.18	0.233533	Investigational (Ph 2)	Kinase inhibitor	p38MAPK inhibitor	Non-Approved_Non-significant	Ralimetinib_S100A10	81
Volasertib	S100A8	-0.266061	0.12	0.233553	Investigational (Ph 3)	Kinase inhibitor	PLK1 inhibitor	Non-Approved_Non-significant	Volasertib_S100A8	36
Dexamethasone	S100A8	-0.118927	0.23	0.23384	Approved	Immunomodulatory	Glucocorticoid, immunomodulatory agent	Approved_Non-significant	Dexamethasone_S100A8	102
Chloroquine	S100A11	-0.246863	0.15	0.234635	Approved	Conv. Chemo	Antimalaria agent, chemo/radio sensitizer	Approved_Non-significant	Chloroquine_S100A11	36
Temsirolimus	S100A10	-0.144681	0.15	0.234916	Approved	Rapalog	binds FKBP12, causes inhibition of mTORC1	Approved_Non-significant	Temsirolimus_S100A10	102
Anagrelide	S100A9	0.229785	0.18	0.236802	Approved	Other	PDE-3, PLA2 inhibitor	Approved_Non-significant	Anagrelide_S100A9	36
Vincristine	S100A6	-0.141515	0.21	0.237257	Approved	Conv. Chemo	Mitotic inhibitor. Vinca alkaloid microtubule depolymerizer	Approved_Non-significant	Vincristine_S100A6	81
TPCA-1	S100A9	-0.179711	0.15	0.23804	Probe	Kinase inhibitor	IKK-2 inhibitor	Non-Approved_Non-significant	TPCA-1_S100A9	66
Mocetinostat	S100A13	0.174588	0.12	0.238055	Investigational (Ph 2)	Differentiating/ epigenetic modifier	HDAC inhibitor (HDAC1 & 2-selective)	Non-Approved_Non-significant	Mocetinostat_S100A13	81
GSK650394	S100A11	0.317092	0.06	0.238065	Probe	Kinase inhibitor	SGK1 & 2 inhibitor	Non-Approved_Non-significant	GSK650394_S100A11	36
PF 431396	S100A9	-0.189929	0.09	0.238541	Probe	Kinase inhibitor	FAK/PYK2 inhibitor	Non-Approved_Non-significant	PF 431396_S100A9	81
Buparlisib	S100A9	-0.241151	0.0301024	0.240819	Investigational (Ph 2)	Kinase inhibitor	PI3K inhibitor, pan-class I	Non-Approved_significance	Buparlisib_S100A9	81
TPCA-1	S100A13	0.156037	0.21	0.241023	Probe	Kinase inhibitor	IKK-2 inhibitor	Non-Approved_Non-significant	TPCA-1_S100A13	66
Bryostatin 1	S100A13	-0.124638	0.21	0.242263	Investigational (Ph 1)	Kinase inhibitor	PKC activator	Non-Approved_Non-significant	Bryostatin 1_S100A13	102
NVP-LGK974	S100A6	0.323258	0.0303127	0.242502	Investigational (Ph 1)	Other	PORCN inhibitor	Non-Approved_significance	NVP-LGK974_S100A6	45
Ipatasertib	S100A9	-0.167573	0.09	0.246091	Investigational (Ph 2)	Kinase inhibitor	AKT inhibitor	Non-Approved_Non-significant	Ipatasertib_S100A9	102
TAK-901	S100A6	-0.198338	0.25	0.246215	Investigational (Ph 1)	Kinase inhibitor	Aurora, Src family, JAK3, RTK inhibitor	Non-Approved_Non-significant	TAK-901_S100A6	36
Chloroquine	S100A10	-0.226141	0.18	0.246358	Approved	Conv. Chemo	Antimalaria agent, chemo/radio sensitizer	Approved_Non-significant	Chloroquine_S100A10	36
Plerixafor	S100A11	0.261288	0.12	0.247471	Approved	Other	CXCR4 antagonist	Approved_Non-significant	Plerixafor_S100A11	36
ONX-0914	S100A11	-0.191357	0.12	0.247535	Probe	Protease/proteasome inhibitor	LMP7 (immunoproteasome)	Non-Approved_Non-significant	ONX-0914_S100A11	66
Pimasertib	S100A12	-0.141598	0.16	0.249157	Investigational (Ph 2)	Kinase inhibitor	MEK1/2 inhibitor	Non-Approved_Non-significant	Pimasertib_S100A12	102
Ruxolitinib	S100A12	-0.141511	0.16	0.249567	Approved	Kinase inhibitor	JAK1&2 inhibitor	Approved_Non-significant	Ruxolitinib_S100A12	102
Tacrolimus	S100A8	-0.283627	0.09	0.249799	Approved	Rapalog	Binds FKBP12, causes inhibition of calcineurin	Approved_Non-significant	Tacrolimus_S100A8	36
KX2-391	S100A8	-0.155039	0.16	0.250462	Investigational (Ph 2)	Kinase inhibitor	non-ATP competitive Src inhibitor	Non-Approved_Non-significant	KX2-391_S100A8	85
NVP-RAF265	S100A8	0.2076	0.06	0.251726	Investigational (Ph 2)	Kinase inhibitor	C-Raf inhibitor, unclear MoA	Non-Approved_Non-significant	NVP-RAF265_S100A8	81
KU-60019	S100A10	-0.279531	0.06	0.251742	Probe	Kinase inhibitor	ATM inhibitor	Non-Approved_Non-significant	KU-60019_S100A10	45
Gefitinib	S100A4	-0.223471	0.19	0.253528	Approved	Kinase inhibitor	EGFR inhibitor	Approved_Non-significant	Gefitinib_S100A4	36
Prednisone	S100A8	-0.258953	0.13	0.254501	Approved	Immunomodulatory	Immunomodulatory agent	Approved_Non-significant	Prednisone_S100A8	36
Amonafide	S100A4	-0.222294	0.19	0.256736	Investigational (Ph 3)	Conv. Chemo	Topoisomerase II inhibitor / DNA intercalator	Non-Approved_Non-significant	Amonafide_S100A4	36
Apitolisib	S100A4	-0.146266	0.19	0.256788	Investigational (Ph 2)	Kinase inhibitor	PI3K/mTOR inhibitor	Non-Approved_Non-significant	Apitolisib_S100A4	81
Vistusertib	S100A11	-0.112997	0.26	0.25815	Investigational (Ph 2)	Kinase inhibitor	mTOR inhibitor, ATP-competitive	Non-Approved_Non-significant	Vistusertib_S100A11	102
Methylprednisolone	S100A11	-0.15117	0.13	0.258705	Approved	Immunomodulatory	Glucocorticoid, immunomodulatory agent	Approved_Non-significant	Methylprednisolone_S100A11	102
Plerixafor	S100A6	0.28058	0.1	0.259753	Approved	Other	CXCR4 antagonist	Approved_Non-significant	Plerixafor_S100A6	36
KX2-391	S100A12	-0.141994	0.19	0.259823	Investigational (Ph 2)	Kinase inhibitor	non-ATP competitive Src inhibitor	Non-Approved_Non-significant	KX2-391_S100A12	85
Methotrexate	S100A10	-0.310836	0.07	0.260031	Approved	Metabolic modifier	Antimetabolite, Anti-folate agent	Approved_Non-significant	Methotrexate_S100A10	36
Dinaciclib	S100A10	-0.156373	0.16	0.261271	Investigational (Ph 3)	Kinase inhibitor	CDK inhibitor	Non-Approved_Non-significant	Dinaciclib_S100A10	81
Tubacin	S100A11	0.169297	0.13	0.261616	Probe	Differentiating/ epigenetic modifier	HDAC6 inhibitor	Non-Approved_Non-significant	Tubacin_S100A11	81
TAK-901	S100A13	0.205297	0.23	0.262504	Investigational (Ph 1)	Kinase inhibitor	Aurora, Src family, JAK3, RTK inhibitor	Non-Approved_Non-significant	TAK-901_S100A13	36
PIK-75	S100A11	-0.256258	0.13	0.262799	Probe	Kinase inhibitor	p110alpha selective PI3K inhibitor	Non-Approved_Non-significant	PIK-75_S100A11	36
Oprozomib	S100A4	-0.149645	0.23	0.263345	Investigational (Ph 1)	Protease/proteasome inhibitor	Proteasome inhibitor (20S subunit)	Non-Approved_Non-significant	Oprozomib_S100A4	66
8-chloro-adenosine	S100A6	-0.204633	0.23	0.264267	Investigational (Ph 2)	Conv. Chemo	Nucleoside analog, RNA synthesis inhibitor	Non-Approved_Non-significant	8-chloro-adenosine_S100A6	36
Dinaciclib	S100A11	-0.144233	0.2	0.265218	Investigational (Ph 3)	Kinase inhibitor	CDK inhibitor	Non-Approved_Non-significant	Dinaciclib_S100A11	81
Vincristine	S100A4	-0.155337	0.17	0.26582	Approved	Conv. Chemo	Mitotic inhibitor. Vinca alkaloid microtubule depolymerizer	Approved_Non-significant	Vincristine_S100A4	81
Plicamycin	S100A4	-0.137788	0.17	0.267631	Approved	Conv. Chemo	RNA synthesis inhibitor	Approved_Non-significant	Plicamycin_S100A4	102
Lestaurtinib	S100A11	-0.111807	0.27	0.268084	Investigational (Ph 3)	Kinase inhibitor	FLT3, JAK2, TrkA, TrkB, TrkC inhibitor	Non-Approved_Non-significant	Lestaurtinib_S100A11	100
Plerixafor	S100A4	0.355041	0.0336001	0.2688	Approved	Other	CXCR4 antagonist	Approved_significance	Plerixafor_S100A4	36
Alvespimycin	S100A13	0.181914	0.07	0.269061	Investigational (Ph 2)	HSP inhibitor	HSP90 inhibitor	Non-Approved_Non-significant	Alvespimycin_S100A13	102
Anagrelide	S100A8	0.234617	0.17	0.269453	Approved	Other	PDE-3, PLA2 inhibitor	Approved_Non-significant	Anagrelide_S100A8	36
Pomalidomide	S100A13	0.13702	0.2	0.270693	Approved	Immunomodulatory	Immunomodulatory agent, anti-angiogenic	Approved_Non-significant	Pomalidomide_S100A13	88
Valproic acid	S100A10	-0.354478	0.0339023	0.271218	Approved	Differentiating/ epigenetic modifier	HDAC inhibitor	Approved_significance	Valproic acid_S100A10	36
Chloroquine	S100A6	-0.253556	0.14	0.27132	Approved	Conv. Chemo	Antimalaria agent, chemo/radio sensitizer	Approved_Non-significant	Chloroquine_S100A6	36
Pentostatin	S100A6	-0.12694	0.2	0.271456	Approved	Conv. Chemo	Antimetabolite, Purine analog	Approved_Non-significant	Pentostatin_S100A6	102
Vincristine	S100A12	-0.166618	0.14	0.274206	Approved	Conv. Chemo	Mitotic inhibitor. Vinca alkaloid microtubule depolymerizer	Approved_Non-significant	Vincristine_S100A12	81
Fostamatinib	S100A8	-0.232702	0.17	0.275216	Investigational (Ph 2)	Kinase inhibitor	Syk inhibitor	Non-Approved_Non-significant	Fostamatinib_S100A8	36
Everolimus	S100A9	-0.202952	0.07	0.276785	Approved	Rapalog	binds FKBP12, causes inhibition of mTORC1	Approved_Non-significant	Everolimus_S100A9	81
AZ191	S100A6	-0.191367	0.21	0.277237	Probe	Kinase inhibitor	DYRK1A inhibitor	Non-Approved_Non-significant	AZ191_S100A6	45
Ruxolitinib	S100A13	0.161664	0.1	0.278733	Approved	Kinase inhibitor	JAK1&2 inhibitor	Approved_Non-significant	Ruxolitinib_S100A13	102
Plicamycin	S100A6	-0.125409	0.21	0.278858	Approved	Conv. Chemo	RNA synthesis inhibitor	Approved_Non-significant	Plicamycin_S100A6	102
Fostamatinib	S100A12	-0.274759	0.1	0.279614	Investigational (Ph 2)	Kinase inhibitor	Syk inhibitor	Non-Approved_Non-significant	Fostamatinib_S100A12	36
NVP-RAF265	S100A12	0.234635	0.0349943	0.279954	Investigational (Ph 2)	Kinase inhibitor	C-Raf inhibitor, unclear MoA	Non-Approved_significance	NVP-RAF265_S100A12	81
NVP-LGK974	S100A4	0.272462	0.07	0.280732	Investigational (Ph 1)	Other	PORCN inhibitor	Non-Approved_Non-significant	NVP-LGK974_S100A4	45
TPCA-1	S100A8	-0.183344	0.14	0.281201	Probe	Kinase inhibitor	IKK-2 inhibitor	Non-Approved_Non-significant	TPCA-1_S100A8	66
ONX-0914	S100A9	-0.200772	0.11	0.282673	Probe	Protease/proteasome inhibitor	LMP7 (immunoproteasome)	Non-Approved_Non-significant	ONX-0914_S100A9	66
GSK650394	S100A6	0.230258	0.18	0.282698	Probe	Kinase inhibitor	SGK1 & 2 inhibitor	Non-Approved_Non-significant	GSK650394_S100A6	36
Nutlin-3	S100A12	-0.129928	0.25	0.283024	Probe	Apoptotic modulator	MDM2 inhibitor	Non-Approved_Non-significant	Nutlin-3_S100A12	81
BX-912	S100A12	-0.244028	0.11	0.283235	Probe	Kinase inhibitor	PDK1 inhibitor	Non-Approved_Non-significant	BX-912_S100A12	45
Tofacitinib	S100A9	-0.30447	0.07	0.283994	Approved	Kinase inhibitor	JAK3, JAK2(V617F) inhibitor	Approved_Non-significant	Tofacitinib_S100A9	36
Buparlisib	S100A12	-0.164472	0.14	0.284612	Investigational (Ph 2)	Kinase inhibitor	PI3K inhibitor, pan-class I	Non-Approved_Non-significant	Buparlisib_S100A12	81
Obatoclax	S100A6	-0.233795	0.0356709	0.285367	Investigational (Ph 3)	Apoptotic modulator	Bcl-2 family inhibitor	Non-Approved_significance	Obatoclax_S100A6	81
Danusertib	S100A10	-0.201314	0.07	0.286078	Investigational (Ph 2)	Kinase inhibitor	Aurora, Ret, TrkA, FGFR-1 inhibitor	Non-Approved_Non-significant	Danusertib_S100A10	81
TAK-733	S100A6	-0.211565	0.22	0.287291	Investigational (Ph 1)	Kinase inhibitor	MEK1/2 inhibitor	Non-Approved_Non-significant	TAK-733_S100A6	36
Buparlisib	S100A13	0.179361	0.11	0.290976	Investigational (Ph 2)	Kinase inhibitor	PI3K inhibitor, pan-class I	Non-Approved_Non-significant	Buparlisib_S100A13	81
Vinorelbine	S100A9	-0.349807	0.0364963	0.291971	Approved	Conv. Chemo	Mitotic inhibitor. Vinca alkaloid microtubule depolymerizer	Approved_significance	Vinorelbine_S100A9	36
Dinaciclib	S100A13	0.127813	0.26	0.29199	Investigational (Ph 3)	Kinase inhibitor	CDK inhibitor	Non-Approved_Non-significant	Dinaciclib_S100A13	81
Dabrafenib	S100A10	-0.207188	0.0366683	0.293347	Approved	Kinase inhibitor	B-Raf(V600E) inhibitor	Approved_significance	Dabrafenib_S100A10	102
Selumetinib	S100A12	-0.178901	0.11	0.293445	Investigational (Ph 3)	Kinase inhibitor	MEK1/2 inhibitor	Non-Approved_Non-significant	Selumetinib_S100A12	81
Amonafide	S100A11	-0.226799	0.18	0.293535	Investigational (Ph 3)	Conv. Chemo	Topoisomerase II inhibitor / DNA intercalator	Non-Approved_Non-significant	Amonafide_S100A11	36
AZD7762	S100A4	-0.137577	0.22	0.29421	Investigational (Ph 1)	Kinase inhibitor	Chk1 inhibitor	Non-Approved_Non-significant	AZD7762_S100A4	81
I-BET151	S100A11	-0.137573	0.22	0.294229	Probe	Differentiating/ epigenetic modifier	BET family inhibitor	Non-Approved_Non-significant	I-BET151_S100A11	81
Bryostatin 1	S100A10	0.104783	0.29	0.29459	Investigational (Ph 1)	Kinase inhibitor	PKC activator	Non-Approved_Non-significant	Bryostatin 1_S100A10	102
Tofacitinib	S100A10	-0.3486	0.0371923	0.297538	Approved	Kinase inhibitor	JAK3, JAK2(V617F) inhibitor	Approved_significance	Tofacitinib_S100A10	36
Regorafenib	S100A6	-0.125926	0.26	0.300156	Approved	Kinase inhibitor	B-Raf, c-Kit, VEGFR2 inhibitor	Approved_Non-significant	Regorafenib_S100A6	81
Tanespimycin	S100A8	-0.206178	0.0376148	0.300919	Investigational (Ph 2)	HSP inhibitor	HSP90 inhibitor	Non-Approved_significance	Tanespimycin_S100A8	102
KX2-391	S100A13	0.157287	0.15	0.301093	Investigational (Ph 2)	Kinase inhibitor	non-ATP competitive Src inhibitor	Non-Approved_Non-significant	KX2-391_S100A13	85
AT 101	S100A11	-0.299871	0.08	0.302355	Investigational (Ph 2)	Apoptotic modulator	Bcl-2 family inhibitor	Non-Approved_Non-significant	AT 101_S100A11	36
Lestaurtinib	S100A6	-0.112623	0.26	0.302382	Investigational (Ph 3)	Kinase inhibitor	FLT3, JAK2, TrkA, TrkB, TrkC inhibitor	Non-Approved_Non-significant	Lestaurtinib_S100A6	100
AZD7762	S100A9	-0.231123	0.037896	0.303168	Investigational (Ph 1)	Kinase inhibitor	Chk1 inhibitor	Non-Approved_significance	AZD7762_S100A9	81
Carfilzomib	S100A4	-0.111248	0.27	0.303588	Approved	Protease/proteasome inhibitor	Proteasome inhibitor (20S subunit)	Approved_Non-significant	Carfilzomib_S100A4	102
Quisinostat	S100A6	-0.120461	0.23	0.303758	Investigational (Ph 2)	Differentiating/ epigenetic modifier	HDAC inhibitor	Non-Approved_Non-significant	Quisinostat_S100A6	102
Fostamatinib	S100A9	-0.206036	0.23	0.303976	Investigational (Ph 2)	Kinase inhibitor	Syk inhibitor	Non-Approved_Non-significant	Fostamatinib_S100A9	36
Fostamatinib	S100A4	-0.189983	0.27	0.305234	Investigational (Ph 2)	Kinase inhibitor	Syk inhibitor	Non-Approved_Non-significant	Fostamatinib_S100A4	36
Volasertib	S100A12	-0.267618	0.11	0.305524	Investigational (Ph 3)	Kinase inhibitor	PLK1 inhibitor	Non-Approved_Non-significant	Volasertib_S100A12	36
Tofacitinib	S100A4	-0.189576	0.27	0.306429	Approved	Kinase inhibitor	JAK3, JAK2(V617F) inhibitor	Approved_Non-significant	Tofacitinib_S100A4	36
Pomalidomide	S100A11	-0.153436	0.15	0.30702	Approved	Immunomodulatory	Immunomodulatory agent, anti-angiogenic	Approved_Non-significant	Pomalidomide_S100A11	88
AT9283	S100A10	-0.242667	0.15	0.307717	Investigational (Ph 2)	Kinase inhibitor	Aurora A & B, Jak2, Flt, Abl inhibitor	Non-Approved_Non-significant	AT9283_S100A10	36
Tacrolimus	S100A4	-0.298519	0.08	0.307928	Approved	Rapalog	Binds FKBP12, causes inhibition of calcineurin	Approved_Non-significant	Tacrolimus_S100A4	36
Idelalisib	S100A6	-0.110059	0.27	0.309502	Approved	Kinase inhibitor	PI3K inhibitor, p110未-selective	Approved_Non-significant	Idelalisib_S100A6	102
Gefitinib	S100A11	-0.173767	0.31	0.3108	Approved	Kinase inhibitor	EGFR inhibitor	Approved_Non-significant	Gefitinib_S100A11	36
PF 431396	S100A13	0.197145	0.08	0.31087	Probe	Kinase inhibitor	FAK/PYK2 inhibitor	Non-Approved_Non-significant	PF 431396_S100A13	81
AZD7762	S100A11	-0.123438	0.27	0.31115	Investigational (Ph 1)	Kinase inhibitor	Chk1 inhibitor	Non-Approved_Non-significant	AZD7762_S100A11	81
I-BET151	S100A8	-0.196894	0.08	0.312417	Probe	Differentiating/ epigenetic modifier	BET family inhibitor	Non-Approved_Non-significant	I-BET151_S100A8	81
BI 2536	S100A6	-0.18755	0.27	0.31242	Investigational (Ph 2)	Kinase inhibitor	PLK1 inhibitor	Non-Approved_Non-significant	BI 2536_S100A6	36
Pimasertib	S100A10	-0.175219	0.08	0.312635	Investigational (Ph 2)	Kinase inhibitor	MEK1/2 inhibitor	Non-Approved_Non-significant	Pimasertib_S100A10	102
UNC0638	S100A12	-0.196694	0.08	0.31365	Probe	Differentiating/ epigenetic modifier	G9a/GLP inhibitor	Non-Approved_Non-significant	UNC0638_S100A12	81
Lestaurtinib	S100A4	-0.11956	0.24	0.314783	Investigational (Ph 3)	Kinase inhibitor	FLT3, JAK2, TrkA, TrkB, TrkC inhibitor	Non-Approved_Non-significant	Lestaurtinib_S100A4	100
AT9283	S100A12	-0.296833	0.08	0.314986	Investigational (Ph 2)	Kinase inhibitor	Aurora A & B, Jak2, Flt, Abl inhibitor	Non-Approved_Non-significant	AT9283_S100A12	36
Nilotinib	S100A9	-0.24031	0.16	0.316043	Approved	Kinase inhibitor	Abl inhibitor	Approved_Non-significant	Nilotinib_S100A9	36
I-BET151	S100A9	-0.158265	0.16	0.316396	Probe	Differentiating/ epigenetic modifier	BET family inhibitor	Non-Approved_Non-significant	I-BET151_S100A9	81
TPCA-1	S100A4	-0.19395	0.12	0.316436	Probe	Kinase inhibitor	IKK-2 inhibitor	Non-Approved_Non-significant	TPCA-1_S100A4	66
Gefitinib	S100A8	-0.296256	0.08	0.317426	Approved	Kinase inhibitor	EGFR inhibitor	Approved_Non-significant	Gefitinib_S100A8	36
Crenolanib	S100A10	-0.253813	0.0397448	0.317958	Investigational (Ph 2)	Kinase inhibitor	PDGFRA and PDGFRB inhibitor	Non-Approved_significance	Crenolanib_S100A10	66
Alvocidib	S100A4	-0.117511	0.24	0.319325	Investigational (Ph 2)	Kinase inhibitor	CDK inhibitor	Non-Approved_Non-significant	Alvocidib_S100A4	102
Crenolanib	S100A8	-0.217175	0.08	0.319372	Investigational (Ph 2)	Kinase inhibitor	PDGFRA and PDGFRB inhibitor	Non-Approved_Non-significant	Crenolanib_S100A8	66
ONX-0914	S100A12	-0.159645	0.2	0.32064	Probe	Protease/proteasome inhibitor	LMP7 (immunoproteasome)	Non-Approved_Non-significant	ONX-0914_S100A12	66
Daporinad	S100A6	0.203628	0.0400961	0.320769	Investigational (Ph 2)	Metabolic modifier	NAMPT inhibitor	Non-Approved_significance	Daporinad_S100A6	102
AZD1480	S100A13	0.343544	0.0402257	0.321805	Investigational (Ph 1)	Kinase inhibitor	JAK1/2, FGFR inhibitor	Non-Approved_significance	AZD1480_S100A13	36
Pomalidomide	S100A10	-0.137573	0.2	0.321895	Approved	Immunomodulatory	Immunomodulatory agent, anti-angiogenic	Approved_Non-significant	Pomalidomide_S100A10	88
Anagrelide	S100A12	0.18415	0.28	0.322644	Approved	Other	PDE-3, PLA2 inhibitor	Approved_Non-significant	Anagrelide_S100A12	36
TAK-733	S100A9	-0.217931	0.2	0.322646	Investigational (Ph 1)	Kinase inhibitor	MEK1/2 inhibitor	Non-Approved_Non-significant	TAK-733_S100A9	36
Doramapimod	S100A11	-0.139135	0.16	0.326233	Investigational (Ph 1)	Kinase inhibitor	p38MAPK inhibitor	Non-Approved_Non-significant	Doramapimod_S100A11	102
Fostamatinib	S100A6	-0.237213	0.16	0.327225	Investigational (Ph 2)	Kinase inhibitor	Syk inhibitor	Non-Approved_Non-significant	Fostamatinib_S100A6	36
2-methoxyestradiol	S100A10	-0.342275	0.0410175	0.32814	Investigational (Ph 2)	Other	Angiogenesis inhibitor	Non-Approved_significance	2-methoxyestradiol_S100A10	36
TAK-733	S100A10	-0.342217	0.0410538	0.32843	Investigational (Ph 1)	Kinase inhibitor	MEK1/2 inhibitor	Non-Approved_significance	TAK-733_S100A10	36
Flutamide	S100A10	-0.236778	0.16	0.328818	Approved	Hormone therapy	Nonsteroidal antiandrogen	Approved_Non-significant	Flutamide_S100A10	36
Omacetaxine	S100A13	0.097449	0.33	0.329869	Approved	Conv. Chemo	Protein synthesis inhib (80 S ribosome)	Approved_Non-significant	Omacetaxine_S100A13	102
Everolimus	S100A12	-0.155638	0.17	0.330616	Approved	Rapalog	binds FKBP12, causes inhibition of mTORC1	Approved_Non-significant	Everolimus_S100A12	81
ABT-751	S100A13	0.341702	0.0413791	0.331033	Investigational (Ph 2)	Conv. Chemo	Mitotic inhibitor. Colchicine site binding microtubule depolymerizer.	Non-Approved_significance	ABT-751_S100A13	36
Crenolanib	S100A13	0.15726	0.21	0.331671	Investigational (Ph 2)	Kinase inhibitor	PDGFRA and PDGFRB inhibitor	Non-Approved_Non-significant	Crenolanib_S100A13	66
Gefitinib	S100A13	-0.181111	0.29	0.331966	Approved	Kinase inhibitor	EGFR inhibitor	Approved_Non-significant	Gefitinib_S100A13	36
Masitinib	S100A9	-0.197143	0.25	0.332173	Investigational (Ph 3)	Kinase inhibitor	KIT inhibitor	Non-Approved_Non-significant	Masitinib_S100A9	36
AZ191	S100A4	-0.160988	0.29	0.332293	Probe	Kinase inhibitor	DYRK1A inhibitor	Non-Approved_Non-significant	AZ191_S100A4	45
Prednisone	S100A13	0.292767	0.08	0.332521	Approved	Immunomodulatory	Immunomodulatory agent	Approved_Non-significant	Prednisone_S100A13	36
AZD7762	S100A13	0.141226	0.21	0.333664	Investigational (Ph 1)	Kinase inhibitor	Chk1 inhibitor	Non-Approved_Non-significant	AZD7762_S100A13	81
Clomifene	S100A12	-0.260265	0.13	0.334045	Approved	Hormone therapy	Selective estrogen receptor modulator	Approved_Non-significant	Clomifene_S100A12	36
GSK-J4	S100A10	-0.105143	0.29	0.334772	Probe	Differentiating/ epigenetic modifier	JMJD3 (histone demethylase) inhibitor	Non-Approved_Non-significant	GSK-J4_S100A10	102
(-)JQ1	S100A4	-0.259731	0.13	0.336193	Probe	Differentiating/ epigenetic modifier	Inactive stereoisomer of (+)JQ1	Non-Approved_Non-significant	(-)JQ1_S100A4	36
Apitolisib	S100A6	-0.107949	0.34	0.337434	Investigational (Ph 2)	Kinase inhibitor	PI3K/mTOR inhibitor	Non-Approved_Non-significant	Apitolisib_S100A6	81
Luminespib	S100A12	-0.1405	0.21	0.337457	Investigational (Ph 2)	HSP inhibitor	HSP90 inhibitor	Non-Approved_Non-significant	Luminespib_S100A12	81
Alvespimycin	S100A12	-0.124917	0.21	0.337518	Investigational (Ph 2)	HSP inhibitor	HSP90 inhibitor	Non-Approved_Non-significant	Alvespimycin_S100A12	102
Sonidegib	S100A11	0.340128	0.0423862	0.339089	Approved	Hedgehog inhibitor	Smothened (Hh) inhib	Approved_significance	Sonidegib_S100A11	36
Alvespimycin	S100A10	-0.137058	0.17	0.339103	Investigational (Ph 2)	HSP inhibitor	HSP90 inhibitor	Non-Approved_Non-significant	Alvespimycin_S100A10	102
AT 101	S100A12	-0.340026	0.0424522	0.339617	Investigational (Ph 2)	Apoptotic modulator	Bcl-2 family inhibitor	Non-Approved_significance	AT 101_S100A12	36
I-BET151	S100A12	-0.170769	0.13	0.339857	Probe	Differentiating/ epigenetic modifier	BET family inhibitor	Non-Approved_Non-significant	I-BET151_S100A12	81
GSK650394	S100A10	0.233795	0.17	0.339895	Probe	Kinase inhibitor	SGK1 & 2 inhibitor	Non-Approved_Non-significant	GSK650394_S100A10	36
AZ 3146	S100A10	-0.212059	0.21	0.342998	Probe	Kinase inhibitor	Mps1 kinase (TTK) inhibitor	Non-Approved_Non-significant	AZ 3146_S100A10	36
Everolimus	S100A13	0.169978	0.13	0.344654	Approved	Rapalog	binds FKBP12, causes inhibition of mTORC1	Approved_Non-significant	Everolimus_S100A13	81
Prednisone	S100A9	-0.338994	0.0431239	0.344991	Approved	Immunomodulatory	Immunomodulatory agent	Approved_significance	Prednisone_S100A9	36
Ibrutinib	S100A9	0.151054	0.13	0.345735	Approved	Kinase inhibitor	Btk inhibitor	Approved_Non-significant	Ibrutinib_S100A9	102
Flutamide	S100A9	-0.257296	0.13	0.346109	Approved	Hormone therapy	Nonsteroidal antiandrogen	Approved_Non-significant	Flutamide_S100A9	36
UNC0638	S100A9	-0.152854	0.17	0.346191	Probe	Differentiating/ epigenetic modifier	G9a/GLP inhibitor	Non-Approved_Non-significant	UNC0638_S100A9	81
Selumetinib	S100A9	-0.191563	0.09	0.34672	Investigational (Ph 3)	Kinase inhibitor	MEK1/2 inhibitor	Non-Approved_Non-significant	Selumetinib_S100A9	81
UNC0642	S100A6	0.289355	0.09	0.347813	Probe	Differentiating/ epigenetic modifier	G9a/GLP inhibitor	Non-Approved_Non-significant	UNC0642_S100A6	36
I-BET151	S100A13	0.138352	0.22	0.348869	Probe	Differentiating/ epigenetic modifier	BET family inhibitor	Non-Approved_Non-significant	I-BET151_S100A13	81
Tretinoin	S100A8	-0.289117	0.09	0.3489	Approved	Differentiating/ epigenetic modifier	Retinoic acid receptor agonist	Approved_Non-significant	Tretinoin_S100A8	36
SNS-032	S100A12	-0.338246	0.0436161	0.348928	Investigational (Ph 2)	Kinase inhibitor	CDK inhibitor	Non-Approved_significance	SNS-032_S100A12	36
Vinblastine	S100A4	-0.102614	0.35	0.350038	Approved	Conv. Chemo	Mitotic inhibitor. Vinca alkaloid microtubule depolymerizer	Approved_Non-significant	Vinblastine_S100A4	85
Mepacrine	S100A10	-0.138055	0.22	0.35047	Approved	Other	Unclear. PLA2 inhibitor. NF-kB inhibitor, p53 activator	Approved_Non-significant	Mepacrine_S100A10	81
Luminespib	S100A11	-0.15206	0.18	0.350731	Investigational (Ph 2)	HSP inhibitor	HSP90 inhibitor	Non-Approved_Non-significant	Luminespib_S100A11	81
Fasudil	S100A12	-0.209841	0.22	0.350908	Approved (Japan)	Kinase inhibitor	ROCK, PKA, PKG, PRK inhibitor, prodrug	Non-Approved_Non-significant	Fasudil_S100A12	36
Dasatinib	S100A11	-0.122086	0.27	0.35423	Approved	Kinase inhibitor	Abl, Src, Kit, EphR... Inhibitor	Approved_Non-significant	Dasatinib_S100A11	85
(-)JQ1	S100A12	-0.19045	0.27	0.35451	Probe	Differentiating/ epigenetic modifier	Inactive stereoisomer of (+)JQ1	Non-Approved_Non-significant	(-)JQ1_S100A12	36
Ralimetinib	S100A11	-0.114161	0.31	0.354513	Investigational (Ph 2)	Kinase inhibitor	p38MAPK inhibitor	Non-Approved_Non-significant	Ralimetinib_S100A11	81
AT9283	S100A9	-0.255198	0.13	0.354824	Investigational (Ph 2)	Kinase inhibitor	Aurora A & B, Jak2, Flt, Abl inhibitor	Non-Approved_Non-significant	AT9283_S100A9	36
PFI-1	S100A13	0.137118	0.22	0.355545	Probe	Differentiating/ epigenetic modifier	BET family inhibitor	Non-Approved_Non-significant	PFI-1_S100A13	81
Idelalisib	S100A4	-0.110579	0.27	0.358054	Approved	Kinase inhibitor	PI3K inhibitor, p110未-selective	Approved_Non-significant	Idelalisib_S100A4	102
Masitinib	S100A6	-0.207736	0.22	0.358532	Investigational (Ph 3)	Kinase inhibitor	KIT inhibitor	Non-Approved_Non-significant	Masitinib_S100A6	36
Pevonedistat	S100A13	0.103124	0.36	0.359594	Investigational (Ph 1)	Metabolic modifier	NAE inhibitor	Non-Approved_Non-significant	Pevonedistat_S100A13	81
Ruboxistaurin	S100A9	-0.157055	0.36	0.360315	Investigational (Ph 3)	Kinase inhibitor	PKCbeta inhibitor	Non-Approved_Non-significant	Ruboxistaurin_S100A9	36
Ibrutinib	S100A13	-0.121118	0.23	0.36044	Approved	Kinase inhibitor	Btk inhibitor	Approved_Non-significant	Ibrutinib_S100A13	102
Apitolisib	S100A11	-0.112907	0.32	0.360664	Investigational (Ph 2)	Kinase inhibitor	PI3K/mTOR inhibitor	Non-Approved_Non-significant	Apitolisib_S100A11	81
Ibrutinib	S100A4	0.0912092	0.36	0.361918	Approved	Kinase inhibitor	Btk inhibitor	Approved_Non-significant	Ibrutinib_S100A4	102
Gandotinib	S100A12	-0.227578	0.18	0.363838	Investigational (Ph 2)	Kinase inhibitor	JAK2 inhibitor	Non-Approved_Non-significant	Gandotinib_S100A12	36
Ibrutinib	S100A8	0.168116	0.09	0.36487	Approved	Kinase inhibitor	Btk inhibitor	Approved_Non-significant	Ibrutinib_S100A8	102
Daporinad	S100A13	0.14824	0.14	0.365426	Investigational (Ph 2)	Metabolic modifier	NAMPT inhibitor	Non-Approved_Non-significant	Daporinad_S100A13	102
Paclitaxel	S100A13	0.334889	0.0458806	0.367044	Approved	Conv. Chemo	Mitotic inhibitor, taxane microtubule stabilizer	Approved_significance	Paclitaxel_S100A13	36
UNC0638	S100A13	0.166372	0.14	0.367177	Probe	Differentiating/ epigenetic modifier	G9a/GLP inhibitor	Non-Approved_Non-significant	UNC0638_S100A13	81
Seliciclib	S100A4	-0.238301	0.09	0.368744	Investigational (Ph 2)	Kinase inhibitor	CDK2/7/9 inhibitor	Non-Approved_Non-significant	Seliciclib_S100A4	51
Tofacitinib	S100A13	0.154324	0.37	0.368831	Approved	Kinase inhibitor	JAK3, JAK2(V617F) inhibitor	Approved_Non-significant	Tofacitinib_S100A13	36
Chloroquine	S100A4	-0.169123	0.32	0.370409	Approved	Conv. Chemo	Antimalaria agent, chemo/radio sensitizer	Approved_Non-significant	Chloroquine_S100A4	36
PF 431396	S100A11	-0.121959	0.28	0.370781	Probe	Kinase inhibitor	FAK/PYK2 inhibitor	Non-Approved_Non-significant	PF 431396_S100A11	81
(-)JQ1	S100A6	-0.204024	0.23	0.372251	Probe	Differentiating/ epigenetic modifier	Inactive stereoisomer of (+)JQ1	Non-Approved_Non-significant	(-)JQ1_S100A6	36
Carfilzomib	S100A6	-0.0892561	0.37	0.372331	Approved	Protease/proteasome inhibitor	Proteasome inhibitor (20S subunit)	Approved_Non-significant	Carfilzomib_S100A6	102
Mitoxantrone	S100A4	-0.122834	0.33	0.372363	Approved	Conv. Chemo	Topoisomerase II inhibitor	Approved_Non-significant	Mitoxantrone_S100A4	66
Crenolanib	S100A12	-0.164483	0.19	0.373839	Investigational (Ph 2)	Kinase inhibitor	PDGFRA and PDGFRB inhibitor	Non-Approved_Non-significant	Crenolanib_S100A12	66
Masitinib	S100A10	-0.333341	0.0469568	0.375654	Investigational (Ph 3)	Kinase inhibitor	KIT inhibitor	Non-Approved_significance	Masitinib_S100A10	36
Refametinib	S100A6	-0.118139	0.24	0.379157	Investigational (Ph 2)	Kinase inhibitor	MEK1/2 inhibitor	Non-Approved_Non-significant	Refametinib_S100A6	102
Ibrutinib	S100A6	0.130844	0.19	0.379837	Approved	Kinase inhibitor	Btk inhibitor	Approved_Non-significant	Ibrutinib_S100A6	102
TAK-733	S100A11	-0.249368	0.14	0.379897	Investigational (Ph 1)	Kinase inhibitor	MEK1/2 inhibitor	Non-Approved_Non-significant	TAK-733_S100A11	36
Quisinostat	S100A4	-0.0969205	0.33	0.380012	Investigational (Ph 2)	Differentiating/ epigenetic modifier	HDAC inhibitor	Non-Approved_Non-significant	Quisinostat_S100A4	102
TAK-733	S100A12	-0.222839	0.19	0.382869	Investigational (Ph 1)	Kinase inhibitor	MEK1/2 inhibitor	Non-Approved_Non-significant	TAK-733_S100A12	36
Luminespib	S100A9	-0.163913	0.14	0.383163	Investigational (Ph 2)	HSP inhibitor	HSP90 inhibitor	Non-Approved_Non-significant	Luminespib_S100A9	81
I-BET151	S100A4	-0.0980177	0.38	0.384001	Probe	Differentiating/ epigenetic modifier	BET family inhibitor	Non-Approved_Non-significant	I-BET151_S100A4	81
Unknown [FIMM003726]	S100A12	0.206531	0.1	0.38461			FF	Non-Approved_Non-significant	Unknown [FIMM003726]_S100A12	66
Luminespib	S100A10	-0.220333	0.0480941	0.384753	Investigational (Ph 2)	HSP inhibitor	HSP90 inhibitor	Non-Approved_significance	Luminespib_S100A10	81
Midostaurin	S100A6	-0.116208	0.29	0.386066	Approved	Kinase inhibitor	Broad TK (FLT3, KIT, RET, JAK, EGFR...) inhibitor	Approved_Non-significant	Midostaurin_S100A6	85
Oprozomib	S100A6	-0.108413	0.39	0.386225	Investigational (Ph 1)	Protease/proteasome inhibitor	Proteasome inhibitor (20S subunit)	Non-Approved_Non-significant	Oprozomib_S100A6	66
Idelalisib	S100A10	-0.195987	0.0483631	0.386905	Approved	Kinase inhibitor	PI3K inhibitor, p110未-selective	Approved_significance	Idelalisib_S100A10	102
Flutamide	S100A13	0.280408	0.1	0.39049	Approved	Hormone therapy	Nonsteroidal antiandrogen	Approved_Non-significant	Flutamide_S100A13	36
Nilotinib	S100A8	-0.198578	0.25	0.393009	Approved	Kinase inhibitor	Abl inhibitor	Approved_Non-significant	Nilotinib_S100A8	36
Idelalisib	S100A13	0.164567	0.1	0.393441	Approved	Kinase inhibitor	PI3K inhibitor, p110未-selective	Approved_Non-significant	Idelalisib_S100A13	102
VGX-1027	S100A6	-0.117955	0.35	0.394913	Investigational (Ph 1)	Immunomodulatory	Nitric oxide-donating immunomodulator	Non-Approved_Non-significant	VGX-1027_S100A6	66
Danusertib	S100A13	0.218965	0.0495347	0.396278	Investigational (Ph 2)	Kinase inhibitor	Aurora, Ret, TrkA, FGFR-1 inhibitor	Non-Approved_significance	Danusertib_S100A13	81
BIIB021	S100A8	-0.329639	0.0496114	0.396891	Investigational (Ph 2)	HSP inhibitor	HSP90 inhibitor	Non-Approved_significance	BIIB021_S100A8	36
Ruboxistaurin	S100A6	-0.161174	0.35	0.397363	Investigational (Ph 3)	Kinase inhibitor	PKCbeta inhibitor	Non-Approved_Non-significant	Ruboxistaurin_S100A6	36
Galiellalactone	S100A12	0.245456	0.15	0.397431	Probe	Other	STAT3-DNA interaction inhibitor	Non-Approved_Non-significant	Galiellalactone_S100A12	36
Tretinoin	S100A10	-0.219276	0.2	0.397632	Approved	Differentiating/ epigenetic modifier	Retinoic acid receptor agonist	Approved_Non-significant	Tretinoin_S100A10	36
Ruxolitinib	S100A9	-0.163956	0.1	0.398534	Approved	Kinase inhibitor	JAK1&2 inhibitor	Approved_Non-significant	Ruxolitinib_S100A9	102
Masitinib	S100A4	-0.219017	0.2	0.398722	Investigational (Ph 3)	Kinase inhibitor	KIT inhibitor	Non-Approved_Non-significant	Masitinib_S100A4	36
Midostaurin	S100A4	-0.0925576	0.4	0.3995	Approved	Kinase inhibitor	Broad TK (FLT3, KIT, RET, JAK, EGFR...) inhibitor	Approved_Non-significant	Midostaurin_S100A4	85
Midostaurin	S100A13	0.102663	0.35	0.399781	Approved	Kinase inhibitor	Broad TK (FLT3, KIT, RET, JAK, EGFR...) inhibitor	Approved_Non-significant	Midostaurin_S100A13	85
TAK-530	S100A9	-0.245584	0.1	0.399802	Investigational (Ph 1)	Kinase inhibitor	pan-RAF inhibitor	Non-Approved_Non-significant	TAK-530_S100A9	46
KU-60019	S100A13	0.293974	0.0499843	0.399874	Probe	Kinase inhibitor	ATM inhibitor	Non-Approved_significance	KU-60019_S100A13	45
TAK-530	S100A4	-0.156088	0.3	0.400348	Investigational (Ph 1)	Kinase inhibitor	pan-RAF inhibitor	Non-Approved_Non-significant	TAK-530_S100A4	46
I-BET151	S100A6	-0.105021	0.35	0.400891	Probe	Differentiating/ epigenetic modifier	BET family inhibitor	Non-Approved_Non-significant	I-BET151_S100A6	81
Tosedostat	S100A13	0.103452	0.3	0.401067	Investigational (Ph 3)	Protease/proteasome inhibitor	Aminopeptidase inhibitor	Non-Approved_Non-significant	Tosedostat_S100A13	102
PF 431396	S100A12	-0.128972	0.25	0.401875	Probe	Kinase inhibitor	FAK/PYK2 inhibitor	Non-Approved_Non-significant	PF 431396_S100A12	81
Selumetinib	S100A8	-0.218248	0.05	0.402438	Investigational (Ph 3)	Kinase inhibitor	MEK1/2 inhibitor	Non-Approved_significance	Selumetinib_S100A8	81
Ruboxistaurin	S100A10	-0.176751	0.3	0.403247	Investigational (Ph 3)	Kinase inhibitor	PKCbeta inhibitor	Non-Approved_Non-significant	Ruboxistaurin_S100A10	36
Dasatinib	S100A6	-0.125486	0.25	0.403985	Approved	Kinase inhibitor	Abl, Src, Kit, EphR... Inhibitor	Approved_Non-significant	Dasatinib_S100A6	85
Refametinib	S100A12	-0.127212	0.2	0.405235	Investigational (Ph 2)	Kinase inhibitor	MEK1/2 inhibitor	Non-Approved_Non-significant	Refametinib_S100A12	102
AZD7762	S100A6	-0.0934294	0.41	0.406758	Investigational (Ph 1)	Kinase inhibitor	Chk1 inhibitor	Non-Approved_Non-significant	AZD7762_S100A6	81
Ralimetinib	S100A13	0.0934005	0.41	0.406904	Investigational (Ph 2)	Kinase inhibitor	p38MAPK inhibitor	Non-Approved_Non-significant	Ralimetinib_S100A13	81
Quizartinib	S100A10	-0.178634	0.1	0.407592	Investigational (Ph 3)	Kinase inhibitor	FLT3 inhibitor	Non-Approved_Non-significant	Quizartinib_S100A10	85
Estramustine	S100A4	0.194511	0.26	0.40901	Approved	Conv. Chemo	Alkylating agent	Approved_Non-significant	Estramustine_S100A4	36
Fasudil	S100A10	-0.216529	0.2	0.409284	Approved (Japan)	Kinase inhibitor	ROCK, PKA, PKG, PRK inhibitor, prodrug	Non-Approved_Non-significant	Fasudil_S100A10	36
Belinostat	S100A12	-0.216474	0.2	0.409522	Approved (US)	Differentiating/ epigenetic modifier	HDAC inhibitor	Non-Approved_Non-significant	Belinostat_S100A12	36
AT 101	S100A9	-0.175032	0.31	0.409648	Investigational (Ph 2)	Apoptotic modulator	Bcl-2 family inhibitor	Non-Approved_Non-significant	AT 101_S100A9	36
Buparlisib	S100A10	-0.127602	0.26	0.410058	Investigational (Ph 2)	Kinase inhibitor	PI3K inhibitor, pan-class I	Non-Approved_Non-significant	Buparlisib_S100A10	81
Ibrutinib	S100A10	0.10191	0.31	0.410805	Approved	Kinase inhibitor	Btk inhibitor	Approved_Non-significant	Ibrutinib_S100A10	102
(-)JQ1	S100A8	-0.216042	0.21	0.411377	Probe	Differentiating/ epigenetic modifier	Inactive stereoisomer of (+)JQ1	Non-Approved_Non-significant	(-)JQ1_S100A8	36
PF 431396	S100A8	-0.217212	0.05	0.411465	Probe	Kinase inhibitor	FAK/PYK2 inhibitor	Non-Approved_significance	PF 431396_S100A8	81
Idelalisib	S100A8	-0.113194	0.26	0.411706	Approved	Kinase inhibitor	PI3K inhibitor, p110未-selective	Approved_Non-significant	Idelalisib_S100A8	102
Gandotinib	S100A9	-0.242268	0.15	0.412152	Investigational (Ph 2)	Kinase inhibitor	JAK2 inhibitor	Non-Approved_Non-significant	Gandotinib_S100A9	36
Tretinoin	S100A9	-0.24218	0.15	0.412567	Approved	Differentiating/ epigenetic modifier	Retinoic acid receptor agonist	Approved_Non-significant	Tretinoin_S100A9	36
Ibrutinib	S100A11	0.0912848	0.36	0.413164	Approved	Kinase inhibitor	Btk inhibitor	Approved_Non-significant	Ibrutinib_S100A11	102
Volasertib	S100A9	-0.174088	0.31	0.413193	Investigational (Ph 3)	Kinase inhibitor	PLK1 inhibitor	Non-Approved_Non-significant	Volasertib_S100A9	36
AT 101	S100A6	-0.215444	0.21	0.413951	Investigational (Ph 2)	Apoptotic modulator	Bcl-2 family inhibitor	Non-Approved_Non-significant	AT 101_S100A6	36
Fasudil	S100A8	-0.173753	0.31	0.414454	Approved (Japan)	Kinase inhibitor	ROCK, PKA, PKG, PRK inhibitor, prodrug	Non-Approved_Non-significant	Fasudil_S100A8	36
Indibulin	S100A13	0.156301	0.36	0.414461	Investigational (Ph 2)	Conv. Chemo	Mitoric inhibitor. Microtubule depolymerizer	Non-Approved_Non-significant	Indibulin_S100A13	36
GSK-J4	S100A11	-0.0816128	0.41	0.414814	Probe	Differentiating/ epigenetic modifier	JMJD3 (histone demethylase) inhibitor	Non-Approved_Non-significant	GSK-J4_S100A11	102
StemRegenin 1	S100A13	-0.14016	0.41	0.414891	Probe	Differentiating/ epigenetic modifier	AHR antagonist, stem cell regenerating	Non-Approved_Non-significant	StemRegenin 1_S100A13	36
AT 101	S100A10	-0.192793	0.26	0.415898	Investigational (Ph 2)	Apoptotic modulator	Bcl-2 family inhibitor	Non-Approved_Non-significant	AT 101_S100A10	36
ONX-0914	S100A8	-0.201921	0.1	0.415915	Probe	Protease/proteasome inhibitor	LMP7 (immunoproteasome)	Non-Approved_Non-significant	ONX-0914_S100A8	66
Idelalisib	S100A12	-0.0809508	0.42	0.418621	Approved	Kinase inhibitor	PI3K inhibitor, p110未-selective	Approved_Non-significant	Idelalisib_S100A12	102
Everolimus	S100A8	-0.216116	0.05	0.421198	Approved	Rapalog	binds FKBP12, causes inhibition of mTORC1	Approved_significance	Everolimus_S100A8	81
(-)JQ1	S100A9	-0.154396	0.37	0.421261	Probe	Differentiating/ epigenetic modifier	Inactive stereoisomer of (+)JQ1	Non-Approved_Non-significant	(-)JQ1_S100A9	36
TAK-733	S100A4	-0.15413	0.37	0.422216	Investigational (Ph 1)	Kinase inhibitor	MEK1/2 inhibitor	Non-Approved_Non-significant	TAK-733_S100A4	36
Galiellalactone	S100A8	0.213338	0.21	0.423114	Probe	Other	STAT3-DNA interaction inhibitor	Non-Approved_Non-significant	Galiellalactone_S100A8	36
Unknown [FIMM003726]	S100A11	0.239268	0.05	0.424033			FF	Non-Approved_significance	Unknown [FIMM003726]_S100A11	66
Unknown [FIMM003726]	S100A8	0.175361	0.16	0.424063			FF	Non-Approved_Non-significant	Unknown [FIMM003726]_S100A8	66
GSK269962	S100A13	0.191912	0.05	0.426552	Probe	Kinase inhibitor	ROCK1 and ROCK2 inhibitor	Non-Approved_significance	GSK269962_S100A13	102
Ipatasertib	S100A4	-0.0890695	0.37	0.426669	Investigational (Ph 2)	Kinase inhibitor	AKT inhibitor	Non-Approved_Non-significant	Ipatasertib_S100A4	102
Tipifarnib	S100A8	-0.238831	0.16	0.428463	Investigational (Ph 3)	Differentiating/ epigenetic modifier	Farnesyltransferase inhibitor	Non-Approved_Non-significant	Tipifarnib_S100A8	36
Mepacrine	S100A13	0.139345	0.21	0.429453	Approved	Other	Unclear. PLA2 inhibitor. NF-kB inhibitor, p53 activator	Approved_Non-significant	Mepacrine_S100A13	81
Dactolisib	S100A4	-0.0789948	0.43	0.429989	Investigational (Ph 2)	Kinase inhibitor	mTOR/(PI3K) inhibitor	Non-Approved_Non-significant	Dactolisib_S100A4	102
Amonafide	S100A13	0.151886	0.38	0.430326	Investigational (Ph 3)	Conv. Chemo	Topoisomerase II inhibitor / DNA intercalator	Non-Approved_Non-significant	Amonafide_S100A13	36
VX-11E	S100A10	-0.324054	0.05	0.430746	Probe	Kinase inhibitor	ERK1 & 2 inhibitor	Non-Approved_significance	VX-11E_S100A10	36
Masitinib	S100A8	-0.238002	0.16	0.432465	Investigational (Ph 3)	Kinase inhibitor	KIT inhibitor	Non-Approved_Non-significant	Masitinib_S100A8	36
CEP-32496	S100A10	0.242602	0.11	0.433343	Investigational (Ph 2)	Kinase inhibitor	BRAF inhibitor	Non-Approved_Non-significant	CEP-32496_S100A10	45
Alvespimycin	S100A8	-0.191152	0.05	0.434301	Investigational (Ph 2)	HSP inhibitor	HSP90 inhibitor	Non-Approved_significance	Alvespimycin_S100A8	102
Clomifene	S100A9	-0.27185	0.11	0.43494	Approved	Hormone therapy	Selective estrogen receptor modulator	Approved_Non-significant	Clomifene_S100A9	36
Fasudil	S100A4	-0.271707	0.11	0.435715	Approved (Japan)	Kinase inhibitor	ROCK, PKA, PKG, PRK inhibitor, prodrug	Non-Approved_Non-significant	Fasudil_S100A4	36
TAK-530	S100A8	-0.208927	0.16	0.43596	Investigational (Ph 1)	Kinase inhibitor	pan-RAF inhibitor	Non-Approved_Non-significant	TAK-530_S100A8	46
AZD1152-HQPA	S100A9	-0.187672	0.27	0.436878	Investigational (Ph 3)	Kinase inhibitor	Aurora B inhibitor	Non-Approved_Non-significant	AZD1152-HQPA_S100A9	36
TAK-530	S100A12	-0.164428	0.27	0.439757	Investigational (Ph 1)	Kinase inhibitor	pan-RAF inhibitor	Non-Approved_Non-significant	TAK-530_S100A12	46
KU-60019	S100A11	-0.209732	0.17	0.444627	Probe	Kinase inhibitor	ATM inhibitor	Non-Approved_Non-significant	KU-60019_S100A11	45
Olaparib	S100A9	-0.235088	0.17	0.44675	Approved	Differentiating/ epigenetic modifier	PARP inhibitor	Approved_Non-significant	Olaparib_S100A9	36
GSK269962	S100A10	-0.158338	0.11	0.447818	Probe	Kinase inhibitor	ROCK1 and ROCK2 inhibitor	Non-Approved_Non-significant	GSK269962_S100A10	102
Canertinib	S100A9	-0.207735	0.22	0.448168	Investigational (Ph 3)	Kinase inhibitor	pan-HER inhibitor	Non-Approved_Non-significant	Canertinib_S100A9	36
Fasudil	S100A9	-0.234364	0.17	0.450349	Approved (Japan)	Kinase inhibitor	ROCK, PKA, PKG, PRK inhibitor, prodrug	Non-Approved_Non-significant	Fasudil_S100A9	36
Dovitinib	S100A8	-0.107462	0.34	0.452842	Investigational (Ph 3)	Kinase inhibitor	FGFR inhibitor	Non-Approved_Non-significant	Dovitinib_S100A8	81
Volasertib	S100A4	-0.145549	0.4	0.453711	Investigational (Ph 3)	Kinase inhibitor	PLK1 inhibitor	Non-Approved_Non-significant	Volasertib_S100A4	36
VGX-1027	S100A4	-0.118953	0.34	0.455273	Investigational (Ph 1)	Immunomodulatory	Nitric oxide-donating immunomodulator	Non-Approved_Non-significant	VGX-1027_S100A4	66
Estramustine	S100A8	0.163036	0.34	0.456103	Approved	Conv. Chemo	Alkylating agent	Approved_Non-significant	Estramustine_S100A8	36
Ruboxistaurin	S100A11	-0.18293	0.29	0.456914	Investigational (Ph 3)	Kinase inhibitor	PKCbeta inhibitor	Non-Approved_Non-significant	Ruboxistaurin_S100A11	36
4-hydroxytamoxifen	S100A4	0.232732	0.17	0.458543	Investigational as a gel preparation	Hormone therapy	Selective estrogen receptor modulator	Non-Approved_Non-significant	4-hydroxytamoxifen_S100A4	36
NMS-873	S100A13	0.182717	0.23	0.459227	Probe	Other	p97/VCP inhibitor	Non-Approved_Non-significant	NMS-873_S100A13	45
Doxorubicin	S100A6	-0.0945072	0.34	0.459661	Approved	Conv. Chemo	Topoisomerase II inhibitor	Approved_Non-significant	Doxorubicin_S100A6	102
Crenolanib	S100A9	-0.169849	0.17	0.460666	Investigational (Ph 2)	Kinase inhibitor	PDGFRA and PDGFRB inhibitor	Non-Approved_Non-significant	Crenolanib_S100A9	66
Danusertib	S100A11	-0.10617	0.35	0.46067	Investigational (Ph 2)	Kinase inhibitor	Aurora, Ret, TrkA, FGFR-1 inhibitor	Non-Approved_Non-significant	Danusertib_S100A11	81
Fasudil	S100A13	0.31922	0.06	0.461871	Approved (Japan)	Kinase inhibitor	ROCK, PKA, PKG, PRK inhibitor, prodrug	Non-Approved_Non-significant	Fasudil_S100A13	36
AT 101	S100A13	-0.143372	0.4	0.46191	Investigational (Ph 2)	Apoptotic modulator	Bcl-2 family inhibitor	Non-Approved_Non-significant	AT 101_S100A13	36
Chloroquine	S100A13	0.12652	0.46	0.46216	Approved	Conv. Chemo	Antimalaria agent, chemo/radio sensitizer	Approved_Non-significant	Chloroquine_S100A13	36
Mepacrine	S100A11	-0.105555	0.35	0.464425	Approved	Other	Unclear. PLA2 inhibitor. NF-kB inhibitor, p53 activator	Approved_Non-significant	Mepacrine_S100A11	81
Daporinad	S100A4	0.156433	0.12	0.465557	Investigational (Ph 2)	Metabolic modifier	NAMPT inhibitor	Non-Approved_Non-significant	Daporinad_S100A4	102
Dactolisib	S100A6	-0.0825744	0.41	0.467793	Investigational (Ph 2)	Kinase inhibitor	mTOR/(PI3K) inhibitor	Non-Approved_Non-significant	Dactolisib_S100A6	102
Estramustine	S100A10	0.141816	0.41	0.467821	Approved	Conv. Chemo	Alkylating agent	Approved_Non-significant	Estramustine_S100A10	36
Refametinib	S100A9	-0.135158	0.18	0.468262	Investigational (Ph 2)	Kinase inhibitor	MEK1/2 inhibitor	Non-Approved_Non-significant	Refametinib_S100A9	102
Prednisolone	S100A10	-0.175219	0.12	0.470716	Approved	Immunomodulatory	Glucocorticoid, immunomodulatory agent	Approved_Non-significant	Prednisolone_S100A10	81
Tretinoin	S100A12	-0.317675	0.06	0.472187	Approved	Differentiating/ epigenetic modifier	Retinoic acid receptor agonist	Approved_Non-significant	Tretinoin_S100A12	36
Galiellalactone	S100A4	0.179392	0.3	0.472242	Probe	Other	STAT3-DNA interaction inhibitor	Non-Approved_Non-significant	Galiellalactone_S100A4	36
Idarubicin	S100A9	-0.151456	0.18	0.472287	Approved	Conv. Chemo	Topoisomerase II inhibitor	Approved_Non-significant	Idarubicin_S100A9	81
ONX-0914	S100A13	0.115616	0.36	0.473686	Probe	Protease/proteasome inhibitor	LMP7 (immunoproteasome)	Non-Approved_Non-significant	ONX-0914_S100A13	66
Tubastatin A	S100A6	0.317408	0.06	0.473989	Probe	Differentiating/ epigenetic modifier	HDAC6 inhibitor	Non-Approved_Non-significant	Tubastatin A_S100A6	36
GSK-1904529A	S100A6	-0.124201	0.42	0.475761	Probe	Kinase inhibitor	IGF1R, INSR inhib	Non-Approved_Non-significant	GSK-1904529A_S100A6	45
UNC0638	S100A8	-0.209625	0.06	0.482798	Probe	Differentiating/ epigenetic modifier	G9a/GLP inhibitor	Non-Approved_Non-significant	UNC0638_S100A8	81
AZD1152-HQPA	S100A11	-0.200313	0.24	0.48289	Investigational (Ph 3)	Kinase inhibitor	Aurora B inhibitor	Non-Approved_Non-significant	AZD1152-HQPA_S100A11	36
MK-2206	S100A12	-0.227378	0.18	0.486165	Investigational (Ph 2)	Kinase inhibitor	AKT inhibitor	Non-Approved_Non-significant	MK-2206_S100A12	36
TH588	S100A10	-0.281688	0.06	0.486777	Probe	Metabolic modifier	MTH1 inhibitor	Non-Approved_Non-significant	TH588_S100A10	45
Alisertib	S100A11	0.173314	0.12	0.487144	Investigational (Ph 3)	Kinase inhibitor	Aurora A inhibitor	Non-Approved_Non-significant	Alisertib_S100A11	81
Alisertib	S100A9	-0.130974	0.24	0.487657	Investigational (Ph 3)	Kinase inhibitor	Aurora A inhibitor	Non-Approved_Non-significant	Alisertib_S100A9	81
Idelalisib	S100A11	-0.116386	0.24	0.488104	Approved	Kinase inhibitor	PI3K inhibitor, p110未-selective	Approved_Non-significant	Idelalisib_S100A11	102
Prednisolone	S100A6	-0.14928	0.18	0.489288	Approved	Immunomodulatory	Glucocorticoid, immunomodulatory agent	Approved_Non-significant	Prednisolone_S100A6	81
TAK-530	S100A6	-0.174946	0.24	0.489756	Investigational (Ph 1)	Kinase inhibitor	pan-RAF inhibitor	Non-Approved_Non-significant	TAK-530_S100A6	46
APR-246	S100A11	-0.0690291	0.49	0.490578	Investigational (Ph 1)	Apoptotic modulator	p53 activator, thioredoxin reductase 1 inhibitor	Non-Approved_Non-significant	APR-246_S100A11	102
Doxorubicin	S100A10	-0.102153	0.31	0.491112	Approved	Conv. Chemo	Topoisomerase II inhibitor	Approved_Non-significant	Doxorubicin_S100A10	102
Mocetinostat	S100A10	-0.114841	0.31	0.491691	Investigational (Ph 2)	Differentiating/ epigenetic modifier	HDAC inhibitor (HDAC1 & 2-selective)	Non-Approved_Non-significant	Mocetinostat_S100A10	81
MK-2206	S100A9	-0.314772	0.06	0.492063	Investigational (Ph 2)	Kinase inhibitor	AKT inhibitor	Non-Approved_Non-significant	MK-2206_S100A9	36
Dovitinib	S100A6	-0.0885821	0.43	0.493298	Investigational (Ph 3)	Kinase inhibitor	FGFR inhibitor	Non-Approved_Non-significant	Dovitinib_S100A6	81
Idelalisib	S100A9	-0.132113	0.19	0.494994	Approved	Kinase inhibitor	PI3K inhibitor, p110未-selective	Approved_Non-significant	Idelalisib_S100A9	102
Sapanisertib	S100A4	-0.100653	0.37	0.495044	Investigational (Ph 1)	Kinase inhibitor	mTOR inhibitor	Non-Approved_Non-significant	Sapanisertib_S100A4	81
Danusertib	S100A6	0.114102	0.31	0.496726	Investigational (Ph 2)	Kinase inhibitor	Aurora, Ret, TrkA, FGFR-1 inhibitor	Non-Approved_Non-significant	Danusertib_S100A6	81
Belinostat	S100A13	0.225225	0.19	0.497601	Approved (US)	Differentiating/ epigenetic modifier	HDAC inhibitor	Non-Approved_Non-significant	Belinostat_S100A13	36
Alisertib	S100A13	0.207996	0.06	0.499358	Investigational (Ph 3)	Kinase inhibitor	Aurora A inhibitor	Non-Approved_Non-significant	Alisertib_S100A13	81
PF-04708671	S100A8	-0.217708	0.12	0.499457	Probe	Kinase inhibitor	p70S6K inhibitor	Non-Approved_Non-significant	PF-04708671_S100A8	51
AT9283	S100A8	-0.31354	0.06	0.500696	Investigational (Ph 2)	Kinase inhibitor	Aurora A & B, Jak2, Flt, Abl inhibitor	Non-Approved_Non-significant	AT9283_S100A8	36
Pimasertib	S100A11	-0.0885487	0.38	0.50153	Investigational (Ph 2)	Kinase inhibitor	MEK1/2 inhibitor	Non-Approved_Non-significant	Pimasertib_S100A11	102
TAK-733	S100A8	-0.258918	0.13	0.509218	Investigational (Ph 1)	Kinase inhibitor	MEK1/2 inhibitor	Non-Approved_Non-significant	TAK-733_S100A8	36
Methotrexate	S100A13	-0.312301	0.06	0.509499	Approved	Metabolic modifier	Antimetabolite, Anti-folate agent	Approved_Non-significant	Methotrexate_S100A13	36
Estramustine	S100A12	0.194688	0.26	0.510382	Approved	Conv. Chemo	Alkylating agent	Approved_Non-significant	Estramustine_S100A12	36
ABT-751	S100A9	-0.194541	0.26	0.511114	Investigational (Ph 2)	Conv. Chemo	Mitotic inhibitor. Colchicine site binding microtubule depolymerizer.	Non-Approved_Non-significant	ABT-751_S100A9	36
Flutamide	S100A8	-0.170509	0.32	0.512161	Approved	Hormone therapy	Nonsteroidal antiandrogen	Approved_Non-significant	Flutamide_S100A8	36
Tacrolimus	S100A13	0.112368	0.51	0.51409	Approved	Rapalog	Binds FKBP12, causes inhibition of calcineurin	Approved_Non-significant	Tacrolimus_S100A13	36
TGX-221	S100A11	0.193561	0.26	0.516013	Probe	Kinase inhibitor	PI3K beta selective inhibitor	Non-Approved_Non-significant	TGX-221_S100A11	36
Vorinostat	S100A6	-0.0848094	0.45	0.516095	Approved	Differentiating/ epigenetic modifier	HDAC inhibitor	Approved_Non-significant	Vorinostat_S100A6	81
ONX-0914	S100A4	-0.0940292	0.45	0.51734	Probe	Protease/proteasome inhibitor	LMP7 (immunoproteasome)	Non-Approved_Non-significant	ONX-0914_S100A4	66
Tanespimycin	S100A11	-0.0748993	0.45	0.519262	Investigational (Ph 2)	HSP inhibitor	HSP90 inhibitor	Non-Approved_Non-significant	Tanespimycin_S100A11	102
Tubastatin A	S100A4	0.257273	0.13	0.519301	Probe	Differentiating/ epigenetic modifier	HDAC6 inhibitor	Non-Approved_Non-significant	Tubastatin A_S100A4	36
Docetaxel	S100A8	-0.221188	0.19	0.519552	Approved	Conv. Chemo	Mitotic inhibitor, taxane microtubule stabilizer	Approved_Non-significant	Docetaxel_S100A8	36
Hydroxyfasudil	S100A8	0.114194	0.46	0.520124	Approved (Japan)	Kinase inhibitor	ROCK, PKA, PKG, PRK inhibitor	Non-Approved_Non-significant	Hydroxyfasudil_S100A8	45
TGX-221	S100A13	0.168676	0.33	0.520648	Probe	Kinase inhibitor	PI3K beta selective inhibitor	Non-Approved_Non-significant	TGX-221_S100A13	36
BI 2536	S100A13	0.109791	0.52	0.523844	Investigational (Ph 2)	Kinase inhibitor	PLK1 inhibitor	Non-Approved_Non-significant	BI 2536_S100A13	36
Tosedostat	S100A4	-0.0742314	0.46	0.523885	Investigational (Ph 3)	Protease/proteasome inhibitor	Aminopeptidase inhibitor	Non-Approved_Non-significant	Tosedostat_S100A4	102
Foretinib	S100A10	-0.161022	0.2	0.52399	Investigational (Ph 2)	Kinase inhibitor	MET, VEGFR2 inhibitor	Non-Approved_Non-significant	Foretinib_S100A10	66
TAK-733	S100A13	0.109695	0.52	0.52421	Investigational (Ph 1)	Kinase inhibitor	MEK1/2 inhibitor	Non-Approved_Non-significant	TAK-733_S100A13	36
Dasatinib	S100A13	0.0699054	0.52	0.524951	Approved	Kinase inhibitor	Abl, Src, Kit, EphR... Inhibitor	Approved_Non-significant	Dasatinib_S100A13	85
Pinometostat	S100A13	0.22794	0.07	0.525291	Investigational (Ph 1)	Differentiating/ epigenetic modifier	DOT1L inhibitor	Non-Approved_Non-significant	Pinometostat_S100A13	66
Vorinostat	S100A4	-0.0958538	0.39	0.526183	Approved	Differentiating/ epigenetic modifier	HDAC inhibitor	Approved_Non-significant	Vorinostat_S100A4	81
Iniparib	S100A13	0.168763	0.13	0.52818	Investigational (Ph 3)	Differentiating/ epigenetic modifier	PARP inhibitor	Non-Approved_Non-significant	Iniparib_S100A13	81
ABT-751	S100A12	-0.166989	0.33	0.528544	Investigational (Ph 2)	Conv. Chemo	Mitotic inhibitor. Colchicine site binding microtubule depolymerizer.	Non-Approved_Non-significant	ABT-751_S100A12	36
Fludarabine	S100A6	0.191037	0.26	0.528769	Approved	Conv. Chemo	Antimetabolite, Purine analog	Approved_Non-significant	Fludarabine_S100A6	36
KX2-391	S100A4	-0.0690279	0.53	0.53018	Investigational (Ph 2)	Kinase inhibitor	non-ATP competitive Src inhibitor	Non-Approved_Non-significant	KX2-391_S100A4	85
Camptothecin	S100A4	-0.0912678	0.47	0.5327	Probe	Conv. Chemo	Topoisomerase I inhibitor	Non-Approved_Non-significant	Camptothecin_S100A4	66
Rocilinostat	S100A10	-0.0912621	0.47	0.532731	Investigational (Ph 1)	Differentiating/ epigenetic modifier	HDAC-6 selective inhibitor	Non-Approved_Non-significant	Rocilinostat_S100A10	66
Sepantronium bromide	S100A13	0.2551	0.13	0.532852	Investigational (Ph 2)	Apoptotic modulator	Survivin inhibitor	Non-Approved_Non-significant	Sepantronium bromide_S100A13	36
GSK269962	S100A11	-0.127934	0.2	0.533462	Probe	Kinase inhibitor	ROCK1 and ROCK2 inhibitor	Non-Approved_Non-significant	GSK269962_S100A11	102
Dovitinib	S100A10	-0.108707	0.33	0.534456	Investigational (Ph 3)	Kinase inhibitor	FGFR inhibitor	Non-Approved_Non-significant	Dovitinib_S100A10	81
VGX-1027	S100A13	0.120531	0.34	0.536068	Investigational (Ph 1)	Immunomodulatory	Nitric oxide-donating immunomodulator	Non-Approved_Non-significant	VGX-1027_S100A13	66
Hydroxyfasudil	S100A12	0.147035	0.34	0.536205	Approved (Japan)	Kinase inhibitor	ROCK, PKA, PKG, PRK inhibitor	Non-Approved_Non-significant	Hydroxyfasudil_S100A12	45
CEP-32496	S100A13	-0.275186	0.07	0.538528	Investigational (Ph 2)	Kinase inhibitor	BRAF inhibitor	Non-Approved_Non-significant	CEP-32496_S100A13	45
Refametinib	S100A13	0.0833526	0.4	0.539872	Investigational (Ph 2)	Kinase inhibitor	MEK1/2 inhibitor	Non-Approved_Non-significant	Refametinib_S100A13	102
Panobinostat	S100A11	-0.0613844	0.54	0.539949	Approved	Differentiating/ epigenetic modifier	HDAC inhibitor	Approved_Non-significant	Panobinostat_S100A11	102
Entinostat	S100A9	-0.143024	0.2	0.540653	Investigational (Ph 2)	Differentiating/ epigenetic modifier	HDAC inhibitor	Non-Approved_Non-significant	Entinostat_S100A9	81
AZD1152-HQPA	S100A6	-0.142942	0.41	0.540796	Investigational (Ph 3)	Kinase inhibitor	Aurora B inhibitor	Non-Approved_Non-significant	AZD1152-HQPA_S100A6	36
ABT-751	S100A10	-0.253766	0.14	0.541298	Investigational (Ph 2)	Conv. Chemo	Mitotic inhibitor. Colchicine site binding microtubule depolymerizer.	Non-Approved_Non-significant	ABT-751_S100A10	36
Camptothecin	S100A6	-0.119596	0.34	0.542131	Probe	Conv. Chemo	Topoisomerase I inhibitor	Non-Approved_Non-significant	Camptothecin_S100A6	66
Nilotinib	S100A11	-0.123073	0.47	0.54234	Approved	Kinase inhibitor	Abl inhibitor	Approved_Non-significant	Nilotinib_S100A11	36
Fedratinib	S100A12	-0.126722	0.41	0.542425	Investigational (Ph 2)	Kinase inhibitor	JAK2-selective inhibitor	Non-Approved_Non-significant	Fedratinib_S100A12	45
Doramapimod	S100A9	-0.0956105	0.34	0.542588	Investigational (Ph 1)	Kinase inhibitor	p38MAPK inhibitor	Non-Approved_Non-significant	Doramapimod_S100A9	102
Rocilinostat	S100A11	0.0761457	0.54	0.543403	Investigational (Ph 1)	Differentiating/ epigenetic modifier	HDAC-6 selective inhibitor	Non-Approved_Non-significant	Rocilinostat_S100A11	66
8-chloro-adenosine	S100A13	-0.104505	0.54	0.544141	Investigational (Ph 2)	Conv. Chemo	Nucleoside analog, RNA synthesis inhibitor	Non-Approved_Non-significant	8-chloro-adenosine_S100A13	36
UNC0642	S100A4	0.307504	0.07	0.544733	Probe	Differentiating/ epigenetic modifier	G9a/GLP inhibitor	Non-Approved_Non-significant	UNC0642_S100A4	36
Estramustine	S100A6	0.216438	0.2	0.546234	Approved	Conv. Chemo	Alkylating agent	Approved_Non-significant	Estramustine_S100A6	36
Refametinib	S100A8	-0.148196	0.14	0.548606	Investigational (Ph 2)	Kinase inhibitor	MEK1/2 inhibitor	Non-Approved_Non-significant	Refametinib_S100A8	102
Ruboxistaurin	S100A4	0.187049	0.27	0.549345	Investigational (Ph 3)	Kinase inhibitor	PKCbeta inhibitor	Non-Approved_Non-significant	Ruboxistaurin_S100A4	36
Docetaxel	S100A12	-0.186675	0.28	0.551303	Approved	Conv. Chemo	Mitotic inhibitor, taxane microtubule stabilizer	Approved_Non-significant	Docetaxel_S100A12	36
NVP-LGK974	S100A8	0.107377	0.48	0.551581	Investigational (Ph 1)	Other	PORCN inhibitor	Non-Approved_Non-significant	NVP-LGK974_S100A8	45
PIK-75	S100A6	-0.120728	0.48	0.552076	Probe	Kinase inhibitor	p110alpha selective PI3K inhibitor	Non-Approved_Non-significant	PIK-75_S100A6	36
NVP-LGK974	S100A13	0.143786	0.35	0.553652	Investigational (Ph 1)	Other	PORCN inhibitor	Non-Approved_Non-significant	NVP-LGK974_S100A13	45
Cladribine	S100A13	-0.0647116	0.56	0.556267	Approved	Conv. Chemo	Antimetabolite, Purine analog	Approved_Non-significant	Cladribine_S100A13	85
GSK343	S100A4	0.30589	0.07	0.557011	Probe	Differentiating/ epigenetic modifier	EZH2 inhibitor	Non-Approved_Non-significant	GSK343_S100A4	36
Tubacin	S100A6	-0.0912053	0.42	0.557423	Probe	Differentiating/ epigenetic modifier	HDAC6 inhibitor	Non-Approved_Non-significant	Tubacin_S100A6	81
Canertinib	S100A12	-0.214428	0.21	0.557805	Investigational (Ph 3)	Kinase inhibitor	pan-HER inhibitor	Non-Approved_Non-significant	Canertinib_S100A12	36
NMS-873	S100A6	0.142655	0.35	0.559809	Probe	Other	p97/VCP inhibitor	Non-Approved_Non-significant	NMS-873_S100A6	45
NVP-LGK974	S100A11	0.12297	0.42	0.561282	Investigational (Ph 1)	Other	PORCN inhibitor	Non-Approved_Non-significant	NVP-LGK974_S100A11	45
Danusertib	S100A8	-0.121219	0.28	0.562069	Investigational (Ph 2)	Kinase inhibitor	Aurora, Ret, TrkA, FGFR-1 inhibitor	Non-Approved_Non-significant	Danusertib_S100A8	81
Chlorambucil	S100A10	-0.305136	0.07	0.56282	Approved	Conv. Chemo	Nitrogen mustard alkylating agent	Approved_Non-significant	Chlorambucil_S100A10	36
Dasatinib	S100A4	-0.0753017	0.49	0.563864	Approved	Kinase inhibitor	Abl, Src, Kit, EphR... Inhibitor	Approved_Non-significant	Dasatinib_S100A4	85
UCN-01	S100A13	0.117889	0.49	0.56399	Investigational (Ph 2)	Kinase inhibitor	PKCbeta, PDK1, Chk, Cdk2 inhibitor	Non-Approved_Non-significant	UCN-01_S100A13	36
AZD1480	S100A9	-0.213289	0.21	0.564439	Investigational (Ph 1)	Kinase inhibitor	JAK1/2, FGFR inhibitor	Non-Approved_Non-significant	AZD1480_S100A9	36
ONX-0914	S100A6	-0.0721712	0.56	0.564703	Probe	Protease/proteasome inhibitor	LMP7 (immunoproteasome)	Non-Approved_Non-significant	ONX-0914_S100A6	66
MK-2206	S100A8	-0.249807	0.14	0.566945	Investigational (Ph 2)	Kinase inhibitor	AKT inhibitor	Non-Approved_Non-significant	MK-2206_S100A8	36
Mepacrine	S100A4	-0.0765638	0.5	0.567896	Approved	Other	Unclear. PLA2 inhibitor. NF-kB inhibitor, p53 activator	Approved_Non-significant	Mepacrine_S100A4	81
Trametinib	S100A12	-0.12406	0.21	0.570995	Approved	Kinase inhibitor	MEK1/2 inhibitor	Approved_Non-significant	Trametinib_S100A12	102
Masitinib	S100A12	-0.249146	0.14	0.571314	Investigational (Ph 3)	Kinase inhibitor	KIT inhibitor	Non-Approved_Non-significant	Masitinib_S100A12	36
AZD1152-HQPA	S100A8	-0.211658	0.22	0.57403	Investigational (Ph 3)	Kinase inhibitor	Aurora B inhibitor	Non-Approved_Non-significant	AZD1152-HQPA_S100A8	36
Stattic	S100A13	0.163758	0.14	0.576286	Probe	Other	STAT3 SH2 domain inhibitor	Non-Approved_Non-significant	Stattic_S100A13	81
VGX-1027	S100A12	-0.13269	0.29	0.57639	Investigational (Ph 1)	Immunomodulatory	Nitric oxide-donating immunomodulator	Non-Approved_Non-significant	VGX-1027_S100A12	66
Obatoclax	S100A4	-0.138856	0.22	0.576948	Investigational (Ph 3)	Apoptotic modulator	Bcl-2 family inhibitor	Non-Approved_Non-significant	Obatoclax_S100A4	81
Ruboxistaurin	S100A12	-0.211123	0.22	0.577204	Investigational (Ph 3)	Kinase inhibitor	PKCbeta inhibitor	Non-Approved_Non-significant	Ruboxistaurin_S100A12	36
Tanespimycin	S100A6	0.0784913	0.43	0.577259	Investigational (Ph 2)	HSP inhibitor	HSP90 inhibitor	Non-Approved_Non-significant	Tanespimycin_S100A6	102
Alisertib	S100A12	-0.102812	0.36	0.57769	Investigational (Ph 3)	Kinase inhibitor	Aurora A inhibitor	Non-Approved_Non-significant	Alisertib_S100A12	81
Ruxolitinib	S100A10	-0.178716	0.07	0.578432	Approved	Kinase inhibitor	JAK1&2 inhibitor	Approved_Non-significant	Ruxolitinib_S100A10	102
Momelotinib	S100A13	0.102614	0.36	0.579186	Investigational (Ph 2)	Kinase inhibitor	JAK1 & 2 inhibitor	Non-Approved_Non-significant	Momelotinib_S100A13	81
Trametinib	S100A13	0.105807	0.29	0.579741	Approved	Kinase inhibitor	MEK1/2 inhibitor	Approved_Non-significant	Trametinib_S100A13	102
Galiellalactone	S100A10	0.134217	0.44	0.580187	Probe	Other	STAT3-DNA interaction inhibitor	Non-Approved_Non-significant	Galiellalactone_S100A10	36
PIK-75	S100A10	-0.133985	0.44	0.581256	Probe	Kinase inhibitor	p110alpha selective PI3K inhibitor	Non-Approved_Non-significant	PIK-75_S100A10	36
Tretinoin	S100A4	-0.13346	0.44	0.583679	Approved	Differentiating/ epigenetic modifier	Retinoic acid receptor agonist	Approved_Non-significant	Tretinoin_S100A4	36
NVP-RAF265	S100A4	-0.118413	0.29	0.584812	Investigational (Ph 2)	Kinase inhibitor	C-Raf inhibitor, unclear MoA	Non-Approved_Non-significant	NVP-RAF265_S100A4	81
Patupilone	S100A6	-0.112895	0.51	0.585263	Investigational (Ph 3)	Conv. Chemo	Mitotic inhibitor, epothilone microtubule stabilizer	Non-Approved_Non-significant	Patupilone_S100A6	36
Fasudil	S100A6	-0.0937736	0.59	0.586451	Approved (Japan)	Kinase inhibitor	ROCK, PKA, PKG, PRK inhibitor, prodrug	Non-Approved_Non-significant	Fasudil_S100A6	36
Prednisone	S100A10	-0.132687	0.44	0.587257	Approved	Immunomodulatory	Immunomodulatory agent	Approved_Non-significant	Prednisone_S100A10	36
4-hydroxytamoxifen	S100A13	0.179639	0.29	0.58895	Investigational as a gel preparation	Hormone therapy	Selective estrogen receptor modulator	Non-Approved_Non-significant	4-hydroxytamoxifen_S100A13	36
Ridaforolimus	S100A12	-0.209108	0.22	0.589251	Investigational (Ph 3)	Rapalog	binds FKBP12, causes inhibition of mTORC1	Non-Approved_Non-significant	Ridaforolimus_S100A12	36
Masitinib	S100A11	-0.11171	0.52	0.590368	Investigational (Ph 3)	Kinase inhibitor	KIT inhibitor	Non-Approved_Non-significant	Masitinib_S100A11	36
Gandotinib	S100A13	0.246134	0.15	0.591525	Investigational (Ph 2)	Kinase inhibitor	JAK2 inhibitor	Non-Approved_Non-significant	Gandotinib_S100A13	36
Tipifarnib	S100A11	-0.131711	0.44	0.591789	Investigational (Ph 3)	Differentiating/ epigenetic modifier	Farnesyltransferase inhibitor	Non-Approved_Non-significant	Tipifarnib_S100A11	36
Methotrexate	S100A4	-0.131395	0.44	0.593262	Approved	Metabolic modifier	Antimetabolite, Anti-folate agent	Approved_Non-significant	Methotrexate_S100A4	36
Trametinib	S100A6	-0.0764183	0.45	0.593639	Approved	Kinase inhibitor	MEK1/2 inhibitor	Approved_Non-significant	Trametinib_S100A6	102
Alisertib	S100A8	-0.136983	0.22	0.593807	Investigational (Ph 3)	Kinase inhibitor	Aurora A inhibitor	Non-Approved_Non-significant	Alisertib_S100A8	81
VX-11E	S100A8	-0.178608	0.3	0.5946	Probe	Kinase inhibitor	ERK1 & 2 inhibitor	Non-Approved_Non-significant	VX-11E_S100A8	36
Prednisolone	S100A4	-0.199326	0.07	0.595387	Approved	Immunomodulatory	Glucocorticoid, immunomodulatory agent	Approved_Non-significant	Prednisolone_S100A4	81
Cladribine	S100A11	0.0704428	0.52	0.5963	Approved	Conv. Chemo	Antimetabolite, Purine analog	Approved_Non-significant	Cladribine_S100A11	85
Tipifarnib	S100A12	-0.245397	0.15	0.596549	Investigational (Ph 3)	Differentiating/ epigenetic modifier	Farnesyltransferase inhibitor	Non-Approved_Non-significant	Tipifarnib_S100A12	36
Rocilinostat	S100A4	-0.0951039	0.45	0.596667	Investigational (Ph 1)	Differentiating/ epigenetic modifier	HDAC-6 selective inhibitor	Non-Approved_Non-significant	Rocilinostat_S100A4	66
Hydroxyfasudil	S100A9	0.115911	0.45	0.597748	Approved (Japan)	Kinase inhibitor	ROCK, PKA, PKG, PRK inhibitor	Non-Approved_Non-significant	Hydroxyfasudil_S100A9	45
AZ191	S100A11	-0.0807249	0.6	0.598095	Probe	Kinase inhibitor	DYRK1A inhibitor	Non-Approved_Non-significant	AZ191_S100A11	45
Bexarotene	S100A13	0.152622	0.37	0.598717	Approved	Differentiating/ epigenetic modifier	Antineoplastic agent, retinoid specifically selective for retinoid X receptors	Approved_Non-significant	Bexarotene_S100A13	36
TGX-221	S100A6	0.244885	0.15	0.600061	Probe	Kinase inhibitor	PI3K beta selective inhibitor	Non-Approved_Non-significant	TGX-221_S100A6	36
Enzastaurin	S100A13	0.176966	0.08	0.601507	Investigational (Ph 3)	Kinase inhibitor	PKCbeta inhibitor	Non-Approved_Non-significant	Enzastaurin_S100A13	102
Venetoclax	S100A9	0.0522785	0.6	0.601784	Approved (US)	Apoptotic modulator	Bcl-2-selective inhibitor	Non-Approved_Non-significant	Venetoclax_S100A9	102
Thioguanine	S100A4	0.0896785	0.6	0.602972	Approved	Conv. Chemo	Antimetabolite, Purine analog	Approved_Non-significant	Thioguanine_S100A4	36
Clofarabine	S100A13	0.143294	0.15	0.603114	Approved	Conv. Chemo	Antimetabolite, Purine analog	Approved_Non-significant	Clofarabine_S100A13	102
Fedratinib	S100A10	-0.134695	0.38	0.604299	Investigational (Ph 2)	Kinase inhibitor	JAK2-selective inhibitor	Non-Approved_Non-significant	Fedratinib_S100A10	45
Prednisone	S100A12	-0.15152	0.38	0.604319	Approved	Immunomodulatory	Immunomodulatory agent	Approved_Non-significant	Prednisone_S100A12	36
Nilotinib	S100A12	-0.128908	0.45	0.604914	Approved	Kinase inhibitor	Abl inhibitor	Approved_Non-significant	Nilotinib_S100A12	36
Tretinoin	S100A11	-0.151274	0.38	0.605573	Approved	Differentiating/ epigenetic modifier	Retinoic acid receptor agonist	Approved_Non-significant	Tretinoin_S100A11	36
PF-04708671	S100A10	-0.125933	0.38	0.605693	Probe	Kinase inhibitor	p70S6K inhibitor	Non-Approved_Non-significant	PF-04708671_S100A10	51
Cladribine	S100A6	0.0965856	0.38	0.606739	Approved	Conv. Chemo	Antimetabolite, Purine analog	Approved_Non-significant	Cladribine_S100A6	85
GSK650394	S100A12	0.0884249	0.61	0.608069	Probe	Kinase inhibitor	SGK1 & 2 inhibitor	Non-Approved_Non-significant	GSK650394_S100A12	36
Amonafide	S100A6	-0.0882997	0.61	0.608579	Investigational (Ph 3)	Conv. Chemo	Topoisomerase II inhibitor / DNA intercalator	Non-Approved_Non-significant	Amonafide_S100A6	36
Binimetinib	S100A9	-0.106749	0.54	0.611975	Investigational (Ph 2)	Kinase inhibitor	MEK1/2 inhibitor	Non-Approved_Non-significant	Binimetinib_S100A9	36
PS-1145	S100A6	-0.0775251	0.54	0.61269	Probe	Kinase inhibitor	IKK-2 inhibitor	Non-Approved_Non-significant	PS-1145_S100A6	66
C646	S100A12	-0.0981209	0.38	0.613598	Probe	Differentiating/ epigenetic modifier	p300/CREB-binding protein (CBP) inhibitor	Non-Approved_Non-significant	C646_S100A12	81
Tivozanib	S100A6	-0.106349	0.54	0.613733	Investigational (Ph 3)	Kinase inhibitor	VEGFR1, 2, 3, c-Kit, PDGFRB inhibitor	Non-Approved_Non-significant	Tivozanib_S100A6	36
Danusertib	S100A12	-0.0695269	0.54	0.614161	Investigational (Ph 2)	Kinase inhibitor	Aurora, Ret, TrkA, FGFR-1 inhibitor	Non-Approved_Non-significant	Danusertib_S100A12	81
PIK-75	S100A13	0.0868782	0.61	0.614383	Probe	Kinase inhibitor	p110alpha selective PI3K inhibitor	Non-Approved_Non-significant	PIK-75_S100A13	36
Tretinoin	S100A6	-0.106174	0.54	0.614502	Approved	Differentiating/ epigenetic modifier	Retinoic acid receptor agonist	Approved_Non-significant	Tretinoin_S100A6	36
Entinostat	S100A10	-0.0691575	0.54	0.61664	Investigational (Ph 2)	Differentiating/ epigenetic modifier	HDAC inhibitor	Non-Approved_Non-significant	Entinostat_S100A10	81
Camptothecin	S100A11	-0.0918105	0.46	0.617938	Probe	Conv. Chemo	Topoisomerase I inhibitor	Non-Approved_Non-significant	Camptothecin_S100A11	66
Patupilone	S100A11	-0.126086	0.46	0.618281	Investigational (Ph 3)	Conv. Chemo	Mitotic inhibitor, epothilone microtubule stabilizer	Non-Approved_Non-significant	Patupilone_S100A11	36
Bosutinib	S100A6	-0.148777	0.39	0.618389	Approved	Kinase inhibitor	Abl, Src inhibitor	Approved_Non-significant	Bosutinib_S100A6	36
Etoposide	S100A9	-0.148717	0.39	0.618701	Approved	Conv. Chemo	Topoisomerase II inhibitor	Approved_Non-significant	Etoposide_S100A9	36
Melphalan	S100A11	-0.249489	0.08	0.619737	Approved	Conv. Chemo	Nitrogen mustard alkylating agent	Approved_Non-significant	Melphalan_S100A11	51
Tanespimycin	S100A4	0.049569	0.62	0.620772	Investigational (Ph 2)	HSP inhibitor	HSP90 inhibitor	Non-Approved_Non-significant	Tanespimycin_S100A4	102
Vorinostat	S100A11	-0.0557755	0.62	0.620909	Approved	Differentiating/ epigenetic modifier	HDAC inhibitor	Approved_Non-significant	Vorinostat_S100A11	81
Trametinib	S100A10	-0.0863639	0.39	0.620934	Approved	Kinase inhibitor	MEK1/2 inhibitor	Approved_Non-significant	Trametinib_S100A10	102
UNC0642	S100A13	0.17351	0.31	0.623055	Probe	Differentiating/ epigenetic modifier	G9a/GLP inhibitor	Non-Approved_Non-significant	UNC0642_S100A13	36
Nelarabine	S100A13	-0.0844276	0.62	0.624443	Approved	Conv. Chemo	Nucleoside analog, DNA, RNA synth inhibitor	Approved_Non-significant	Nelarabine_S100A13	36
Tipifarnib	S100A9	-0.147032	0.39	0.62744	Investigational (Ph 3)	Differentiating/ epigenetic modifier	Farnesyltransferase inhibitor	Non-Approved_Non-significant	Tipifarnib_S100A9	36
Methylprednisolone	S100A12	-0.0599902	0.55	0.627669	Approved	Immunomodulatory	Glucocorticoid, immunomodulatory agent	Approved_Non-significant	Methylprednisolone_S100A12	102
Nutlin-3	S100A13	-0.0545133	0.63	0.628844	Probe	Apoptotic modulator	MDM2 inhibitor	Non-Approved_Non-significant	Nutlin-3_S100A13	81
4-hydroxytamoxifen	S100A6	0.240722	0.16	0.62915	Investigational as a gel preparation	Hormone therapy	Selective estrogen receptor modulator	Non-Approved_Non-significant	4-hydroxytamoxifen_S100A6	36
Niraparib	S100A10	-0.296887	0.08	0.629514	Approved (US)	Differentiating/ epigenetic modifier	PARP inhibitor	Non-Approved_Non-significant	Niraparib_S100A10	36
BMS-911543	S100A8	-0.146537	0.39	0.630024	Investigational (Ph 1)	Kinase inhibitor	JAK2 inhibitor	Non-Approved_Non-significant	BMS-911543_S100A8	36
UCN-01	S100A4	-0.123552	0.47	0.630418	Investigational (Ph 2)	Kinase inhibitor	PKCbeta, PDK1, Chk, Cdk2 inhibitor	Non-Approved_Non-significant	UCN-01_S100A4	36
Vinorelbine	S100A11	-0.123552	0.47	0.630418	Approved	Conv. Chemo	Mitotic inhibitor. Vinca alkaloid microtubule depolymerizer	Approved_Non-significant	Vinorelbine_S100A11	36
Fasudil	S100A11	0.102273	0.55	0.631792	Approved (Japan)	Kinase inhibitor	ROCK, PKA, PKG, PRK inhibitor, prodrug	Non-Approved_Non-significant	Fasudil_S100A11	36
Nelarabine	S100A6	0.123194	0.47	0.632143	Approved	Conv. Chemo	Nucleoside analog, DNA, RNA synth inhibitor	Approved_Non-significant	Nelarabine_S100A6	36
Ruboxistaurin	S100A8	-0.23983	0.16	0.635512	Investigational (Ph 3)	Kinase inhibitor	PKCbeta inhibitor	Non-Approved_Non-significant	Ruboxistaurin_S100A8	36
Belinostat	S100A4	-0.122265	0.48	0.63663	Approved (US)	Differentiating/ epigenetic modifier	HDAC inhibitor	Non-Approved_Non-significant	Belinostat_S100A4	36
Bosutinib	S100A13	0.122265	0.48	0.63663	Approved	Kinase inhibitor	Abl, Src inhibitor	Approved_Non-significant	Bosutinib_S100A13	36
Regorafenib	S100A13	0.0532527	0.64	0.636813	Approved	Kinase inhibitor	B-Raf, c-Kit, VEGFR2 inhibitor	Approved_Non-significant	Regorafenib_S100A13	81
PF-3845	S100A12	-0.295999	0.08	0.637043	Probe	Other	FAAH inhibitor	Non-Approved_Non-significant	PF-3845_S100A12	36
Iniparib	S100A10	-0.0950997	0.4	0.637415	Investigational (Ph 3)	Differentiating/ epigenetic modifier	PARP inhibitor	Non-Approved_Non-significant	Iniparib_S100A10	81
Sepantronium bromide	S100A6	0.170925	0.32	0.637806	Investigational (Ph 2)	Apoptotic modulator	Survivin inhibitor	Non-Approved_Non-significant	Sepantronium bromide_S100A6	36
Iniparib	S100A4	0.195812	0.08	0.638298	Investigational (Ph 3)	Differentiating/ epigenetic modifier	PARP inhibitor	Non-Approved_Non-significant	Iniparib_S100A4	81
Sapanisertib	S100A6	-0.0659052	0.56	0.638676	Investigational (Ph 1)	Kinase inhibitor	mTOR inhibitor	Non-Approved_Non-significant	Sapanisertib_S100A6	81
Alisertib	S100A6	-0.0657832	0.56	0.639509	Investigational (Ph 3)	Kinase inhibitor	Aurora A inhibitor	Non-Approved_Non-significant	Alisertib_S100A6	81
Olaparib	S100A12	-0.23919	0.16	0.640106	Approved	Differentiating/ epigenetic modifier	PARP inhibitor	Approved_Non-significant	Olaparib_S100A12	36
Nintedanib	S100A13	0.295533	0.08	0.641024	Approved	Kinase inhibitor	VEGFR, PDGFR, FGFR inhibitor	Approved_Non-significant	Nintedanib_S100A13	36
PF-3845	S100A8	-0.239051	0.16	0.641107	Probe	Other	FAAH inhibitor	Non-Approved_Non-significant	PF-3845_S100A8	36
Estramustine	S100A13	0.29548	0.08	0.641475	Approved	Conv. Chemo	Alkylating agent	Approved_Non-significant	Estramustine_S100A13	36
Thioguanine	S100A13	0.295435	0.08	0.641862	Approved	Conv. Chemo	Antimetabolite, Purine analog	Approved_Non-significant	Thioguanine_S100A13	36
Trametinib	S100A9	-0.139942	0.16	0.642654	Approved	Kinase inhibitor	MEK1/2 inhibitor	Approved_Non-significant	Trametinib_S100A9	102
GSK650394	S100A9	0.120965	0.48	0.642937	Probe	Kinase inhibitor	SGK1 & 2 inhibitor	Non-Approved_Non-significant	GSK650394_S100A9	36
Tivozanib	S100A13	0.200407	0.24	0.643254	Investigational (Ph 3)	Kinase inhibitor	VEGFR1, 2, 3, c-Kit, PDGFRB inhibitor	Non-Approved_Non-significant	Tivozanib_S100A13	36
Methotrexate	S100A6	-0.143846	0.4	0.644164	Approved	Metabolic modifier	Antimetabolite, Anti-folate agent	Approved_Non-significant	Methotrexate_S100A6	36
Tivozanib	S100A11	0.0796284	0.64	0.644337	Investigational (Ph 3)	Kinase inhibitor	VEGFR1, 2, 3, c-Kit, PDGFRB inhibitor	Non-Approved_Non-significant	Tivozanib_S100A11	36
Chlorambucil	S100A4	-0.120131	0.49	0.647002	Approved	Conv. Chemo	Nitrogen mustard alkylating agent	Approved_Non-significant	Chlorambucil_S100A4	36
C646	S100A9	-0.131227	0.24	0.647757	Probe	Differentiating/ epigenetic modifier	p300/CREB-binding protein (CBP) inhibitor	Non-Approved_Non-significant	C646_S100A9	81
Daunorubicin	S100A13	0.294723	0.08	0.647984	Approved	Conv. Chemo	Topoisomerase II inhibitor	Approved_Non-significant	Daunorubicin_S100A13	36
UCN-01	S100A11	-0.143115	0.41	0.648039	Investigational (Ph 2)	Kinase inhibitor	PKCbeta, PDK1, Chk, Cdk2 inhibitor	Non-Approved_Non-significant	UCN-01_S100A11	36
Seliciclib	S100A10	-0.140629	0.32	0.649938	Investigational (Ph 2)	Kinase inhibitor	CDK2/7/9 inhibitor	Non-Approved_Non-significant	Seliciclib_S100A10	51
Docetaxel	S100A10	-0.142652	0.41	0.650495	Approved	Conv. Chemo	Mitotic inhibitor, taxane microtubule stabilizer	Approved_Non-significant	Docetaxel_S100A10	36
Dinaciclib	S100A6	-0.0509311	0.65	0.651594	Investigational (Ph 3)	Kinase inhibitor	CDK inhibitor	Non-Approved_Non-significant	Dinaciclib_S100A6	81
Pinometostat	S100A6	-0.0867082	0.49	0.651693	Investigational (Ph 1)	Differentiating/ epigenetic modifier	DOT1L inhibitor	Non-Approved_Non-significant	Pinometostat_S100A6	66
Crenolanib	S100A4	0.0866361	0.49	0.652177	Investigational (Ph 2)	Kinase inhibitor	PDGFRA and PDGFRB inhibitor	Non-Approved_Non-significant	Crenolanib_S100A4	66
GSK-1904529A	S100A4	-0.0690224	0.65	0.652332	Probe	Kinase inhibitor	IGF1R, INSR inhib	Non-Approved_Non-significant	GSK-1904529A_S100A4	45
Seliciclib	S100A8	-0.118317	0.41	0.653254	Investigational (Ph 2)	Kinase inhibitor	CDK2/7/9 inhibitor	Non-Approved_Non-significant	Seliciclib_S100A8	51
Belinostat	S100A9	-0.237323	0.16	0.653646	Approved (US)	Differentiating/ epigenetic modifier	HDAC inhibitor	Non-Approved_Non-significant	Belinostat_S100A9	36
C646	S100A6	0.110215	0.33	0.65466	Probe	Differentiating/ epigenetic modifier	p300/CREB-binding protein (CBP) inhibitor	Non-Approved_Non-significant	C646_S100A6	81
Dovitinib	S100A4	-0.194479	0.08	0.655213	Investigational (Ph 3)	Kinase inhibitor	FGFR inhibitor	Non-Approved_Non-significant	Dovitinib_S100A4	81
Melphalan	S100A6	-0.117672	0.41	0.657381	Approved	Conv. Chemo	Nitrogen mustard alkylating agent	Approved_Non-significant	Melphalan_S100A6	51
Bosutinib	S100A4	-0.0965251	0.58	0.657674	Approved	Kinase inhibitor	Abl, Src inhibitor	Approved_Non-significant	Bosutinib_S100A4	36
Fludarabine	S100A9	0.198088	0.25	0.658189	Approved	Conv. Chemo	Antimetabolite, Purine analog	Approved_Non-significant	Fludarabine_S100A9	36
UNC0642	S100A11	0.0964088	0.58	0.658202	Probe	Differentiating/ epigenetic modifier	G9a/GLP inhibitor	Non-Approved_Non-significant	UNC0642_S100A11	36
Etoposide	S100A6	0.0961639	0.58	0.659316	Approved	Conv. Chemo	Topoisomerase II inhibitor	Approved_Non-significant	Etoposide_S100A6	36
Momelotinib	S100A9	-0.130038	0.25	0.659319	Investigational (Ph 2)	Kinase inhibitor	JAK1 & 2 inhibitor	Non-Approved_Non-significant	Momelotinib_S100A9	81
Galunisertib	S100A8	0.0768209	0.5	0.660614	Investigational (Ph 2)	Kinase inhibitor	TGF-B/Smad inhibitor	Non-Approved_Non-significant	Galunisertib_S100A8	81
Tosedostat	S100A6	-0.0439924	0.66	0.660634	Investigational (Ph 3)	Protease/proteasome inhibitor	Aminopeptidase inhibitor	Non-Approved_Non-significant	Tosedostat_S100A6	102
Alvespimycin	S100A11	-0.0681979	0.5	0.661103	Investigational (Ph 2)	HSP inhibitor	HSP90 inhibitor	Non-Approved_Non-significant	Alvespimycin_S100A11	102
Fludarabine	S100A8	0.117129	0.5	0.661734	Approved	Conv. Chemo	Antimetabolite, Purine analog	Approved_Non-significant	Fludarabine_S100A8	36
AZD1208	S100A4	0.103826	0.5	0.663083	Investigational (Ph 1)	Kinase inhibitor	PIM1, 2, 3 kinase inhibitor	Non-Approved_Non-significant	AZD1208_S100A4	45
Venetoclax	S100A13	-0.0551917	0.58	0.664757	Approved (US)	Apoptotic modulator	Bcl-2-selective inhibitor	Non-Approved_Non-significant	Venetoclax_S100A13	102
Olaparib	S100A11	-0.11644	0.5	0.665144	Approved	Differentiating/ epigenetic modifier	PARP inhibitor	Approved_Non-significant	Olaparib_S100A11	36
Dovitinib	S100A9	-0.108916	0.33	0.666197	Investigational (Ph 3)	Kinase inhibitor	FGFR inhibitor	Non-Approved_Non-significant	Dovitinib_S100A9	81
TGX-221	S100A10	0.19653	0.25	0.668357	Probe	Kinase inhibitor	PI3K beta selective inhibitor	Non-Approved_Non-significant	TGX-221_S100A10	36
ABT-751	S100A8	-0.196472	0.25	0.668735	Investigational (Ph 2)	Conv. Chemo	Mitotic inhibitor. Colchicine site binding microtubule depolymerizer.	Non-Approved_Non-significant	ABT-751_S100A8	36
VX-11E	S100A6	-0.115678	0.5	0.66892	Probe	Kinase inhibitor	ERK1 & 2 inhibitor	Non-Approved_Non-significant	VX-11E_S100A6	36
Rocilinostat	S100A6	-0.101221	0.42	0.669905	Investigational (Ph 1)	Differentiating/ epigenetic modifier	HDAC-6 selective inhibitor	Non-Approved_Non-significant	Rocilinostat_S100A6	66
2-methoxyestradiol	S100A12	-0.11494	0.5	0.672588	Investigational (Ph 2)	Other	Angiogenesis inhibitor	Non-Approved_Non-significant	2-methoxyestradiol_S100A12	36
Nelarabine	S100A9	0.0928834	0.59	0.674315	Approved	Conv. Chemo	Nucleoside analog, DNA, RNA synth inhibitor	Approved_Non-significant	Nelarabine_S100A9	36
Ipatasertib	S100A6	-0.0421012	0.67	0.674378	Investigational (Ph 2)	Kinase inhibitor	AKT inhibitor	Non-Approved_Non-significant	Ipatasertib_S100A6	102
Bosutinib	S100A10	-0.291634	0.08	0.675077	Approved	Kinase inhibitor	Abl, Src inhibitor	Approved_Non-significant	Bosutinib_S100A10	36
Idarubicin	S100A8	-0.154369	0.17	0.675297	Approved	Conv. Chemo	Topoisomerase II inhibitor	Approved_Non-significant	Idarubicin_S100A8	81
NVP-LGK974	S100A9	0.146278	0.34	0.675301	Investigational (Ph 1)	Other	PORCN inhibitor	Non-Approved_Non-significant	NVP-LGK974_S100A9	45
Momelotinib	S100A8	-0.154355	0.17	0.675451	Investigational (Ph 2)	Kinase inhibitor	JAK1 & 2 inhibitor	Non-Approved_Non-significant	Momelotinib_S100A8	81
Sonolisib	S100A11	0.114141	0.51	0.676571	Investigational (Ph 2)	Kinase inhibitor	PI3K inhibitor, pan-class I. Irreversible	Non-Approved_Non-significant	Sonolisib_S100A11	36
ZSTK474	S100A13	0.164221	0.34	0.677061	Investigational (Ph 1)	Kinase inhibitor	PI3K gamma selective inhibitor	Non-Approved_Non-significant	ZSTK474_S100A13	36
ZSTK474	S100A9	-0.291377	0.08	0.677374	Investigational (Ph 1)	Kinase inhibitor	PI3K gamma selective inhibitor	Non-Approved_Non-significant	ZSTK474_S100A9	36
GSK269962	S100A8	-0.0956884	0.34	0.677445	Probe	Kinase inhibitor	ROCK1 and ROCK2 inhibitor	Non-Approved_Non-significant	GSK269962_S100A8	102
Selumetinib	S100A13	0.0468847	0.68	0.677679	Investigational (Ph 3)	Kinase inhibitor	MEK1/2 inhibitor	Non-Approved_Non-significant	Selumetinib_S100A13	81
Tipifarnib	S100A10	-0.164027	0.34	0.678219	Investigational (Ph 3)	Differentiating/ epigenetic modifier	Farnesyltransferase inhibitor	Non-Approved_Non-significant	Tipifarnib_S100A10	36
Olaparib	S100A8	-0.291257	0.08	0.67845	Approved	Differentiating/ epigenetic modifier	PARP inhibitor	Approved_Non-significant	Olaparib_S100A8	36
Momelotinib	S100A12	-0.107527	0.34	0.678676	Investigational (Ph 2)	Kinase inhibitor	JAK1 & 2 inhibitor	Non-Approved_Non-significant	Momelotinib_S100A12	81
Tivozanib	S100A9	-0.113564	0.51	0.679454	Investigational (Ph 3)	Kinase inhibitor	VEGFR1, 2, 3, c-Kit, PDGFRB inhibitor	Non-Approved_Non-significant	Tivozanib_S100A9	36
Tipifarnib	S100A13	0.291103	0.08	0.679823	Investigational (Ph 3)	Differentiating/ epigenetic modifier	Farnesyltransferase inhibitor	Non-Approved_Non-significant	Tipifarnib_S100A13	36
Belinostat	S100A10	-0.137194	0.42	0.679887	Approved (US)	Differentiating/ epigenetic modifier	HDAC inhibitor	Non-Approved_Non-significant	Belinostat_S100A10	36
Mepacrine	S100A6	0.0465199	0.68	0.68005	Approved	Other	Unclear. PLA2 inhibitor. NF-kB inhibitor, p53 activator	Approved_Non-significant	Mepacrine_S100A6	81
Bosutinib	S100A9	-0.163707	0.34	0.680135	Approved	Kinase inhibitor	Abl, Src inhibitor	Approved_Non-significant	Bosutinib_S100A9	36
Estramustine	S100A9	0.0709082	0.68	0.681108	Approved	Conv. Chemo	Alkylating agent	Approved_Non-significant	Estramustine_S100A9	36
Estramustine	S100A11	0.23359	0.17	0.681333	Approved	Conv. Chemo	Alkylating agent	Approved_Non-significant	Estramustine_S100A11	36
Docetaxel	S100A13	0.233459	0.17	0.682322	Approved	Conv. Chemo	Mitotic inhibitor, taxane microtubule stabilizer	Approved_Non-significant	Docetaxel_S100A13	36
Selumetinib	S100A11	0.0594788	0.6	0.683288	Investigational (Ph 3)	Kinase inhibitor	MEK1/2 inhibitor	Non-Approved_Non-significant	Selumetinib_S100A11	81
ZSTK474	S100A12	-0.19408	0.26	0.684553	Investigational (Ph 1)	Kinase inhibitor	PI3K gamma selective inhibitor	Non-Approved_Non-significant	ZSTK474_S100A12	36
VX-11E	S100A13	0.136306	0.43	0.684737	Probe	Kinase inhibitor	ERK1 & 2 inhibitor	Non-Approved_Non-significant	VX-11E_S100A13	36
Thioguanine	S100A8	-0.162907	0.34	0.684927	Approved	Conv. Chemo	Antimetabolite, Purine analog	Approved_Non-significant	Thioguanine_S100A8	36
AVN944	S100A6	0.112375	0.51	0.685417	Investigational (Ph 2)	Metabolic modifier	IMPDH inhibitor	Non-Approved_Non-significant	AVN944_S100A6	36
Temsirolimus	S100A4	-0.0404359	0.69	0.68657	Approved	Rapalog	binds FKBP12, causes inhibition of mTORC1	Approved_Non-significant	Temsirolimus_S100A4	102
AZD1480	S100A12	-0.16262	0.34	0.686655	Investigational (Ph 1)	Kinase inhibitor	JAK1/2, FGFR inhibitor	Non-Approved_Non-significant	AZD1480_S100A12	36
Entinostat	S100A4	0.0733697	0.52	0.686778	Investigational (Ph 2)	Differentiating/ epigenetic modifier	HDAC inhibitor	Non-Approved_Non-significant	Entinostat_S100A4	81
Cytarabine	S100A11	-0.162532	0.34	0.687184	Approved	Conv. Chemo	Antimetabolite, interferes with DNA synthesis	Approved_Non-significant	Cytarabine_S100A11	36
Thioguanine	S100A6	0.0900765	0.6	0.687266	Approved	Conv. Chemo	Antimetabolite, Purine analog	Approved_Non-significant	Thioguanine_S100A6	36
Binimetinib	S100A12	-0.111977	0.52	0.687419	Investigational (Ph 2)	Kinase inhibitor	MEK1/2 inhibitor	Non-Approved_Non-significant	Binimetinib_S100A12	36
GSK650394	S100A8	0.0900165	0.6	0.687543	Probe	Kinase inhibitor	SGK1 & 2 inhibitor	Non-Approved_Non-significant	GSK650394_S100A8	36
Sonolisib	S100A12	-0.0900157	0.6	0.687547	Investigational (Ph 2)	Kinase inhibitor	PI3K inhibitor, pan-class I. Irreversible	Non-Approved_Non-significant	Sonolisib_S100A12	36
Iniparib	S100A12	0.0732642	0.52	0.687587	Investigational (Ph 3)	Differentiating/ epigenetic modifier	PARP inhibitor	Non-Approved_Non-significant	Iniparib_S100A12	81
Pinometostat	S100A11	0.0987374	0.43	0.688413	Investigational (Ph 1)	Differentiating/ epigenetic modifier	DOT1L inhibitor	Non-Approved_Non-significant	Pinometostat_S100A11	66
Foretinib	S100A11	-0.0812806	0.52	0.688637	Investigational (Ph 2)	Kinase inhibitor	MET, VEGFR2 inhibitor	Non-Approved_Non-significant	Foretinib_S100A11	66
Canertinib	S100A8	-0.232447	0.17	0.689974	Investigational (Ph 3)	Kinase inhibitor	pan-HER inhibitor	Non-Approved_Non-significant	Canertinib_S100A8	36
PS-1145	S100A12	-0.0809805	0.52	0.69071	Probe	Kinase inhibitor	IKK-2 inhibitor	Non-Approved_Non-significant	PS-1145_S100A12	66
Melphalan	S100A9	0.0570362	0.69	0.690965	Approved	Conv. Chemo	Nitrogen mustard alkylating agent	Approved_Non-significant	Melphalan_S100A9	51
C646	S100A10	-0.0728136	0.52	0.691043	Probe	Differentiating/ epigenetic modifier	p300/CREB-binding protein (CBP) inhibitor	Non-Approved_Non-significant	C646_S100A10	81
Cladribine	S100A10	0.0709493	0.52	0.691688	Approved	Conv. Chemo	Antimetabolite, Purine analog	Approved_Non-significant	Cladribine_S100A10	85
Pinometostat	S100A10	0.0645156	0.61	0.693483	Investigational (Ph 1)	Differentiating/ epigenetic modifier	DOT1L inhibitor	Non-Approved_Non-significant	Pinometostat_S100A10	66
PF-04708671	S100A13	0.134425	0.35	0.693957	Probe	Kinase inhibitor	p70S6K inhibitor	Non-Approved_Non-significant	PF-04708671_S100A13	51
VGX-1027	S100A8	-0.140488	0.26	0.69478	Investigational (Ph 1)	Immunomodulatory	Nitric oxide-donating immunomodulator	Non-Approved_Non-significant	VGX-1027_S100A8	66
Danusertib	S100A9	-0.0441392	0.7	0.695598	Investigational (Ph 2)	Kinase inhibitor	Aurora, Ret, TrkA, FGFR-1 inhibitor	Non-Approved_Non-significant	Danusertib_S100A9	81
Bosutinib	S100A11	-0.0674389	0.7	0.695946	Approved	Kinase inhibitor	Abl, Src inhibitor	Approved_Non-significant	Bosutinib_S100A11	36
VER 155008	S100A8	-0.105578	0.35	0.696427	Probe	HSP inhibitor	HSP70 inhibitor	Non-Approved_Non-significant	VER 155008_S100A8	81
PF-670462	S100A10	0.236931	0.09	0.700835	Probe	Kinase inhibitor	CK1epsilon and CK1delta inhibitor	Non-Approved_Non-significant	PF-670462_S100A10	53
PF-3845	S100A13	0.0871042	0.61	0.701095	Probe	Other	FAAH inhibitor	Non-Approved_Non-significant	PF-3845_S100A13	36
Foretinib	S100A12	-0.0632698	0.61	0.701458	Investigational (Ph 2)	Kinase inhibitor	MET, VEGFR2 inhibitor	Non-Approved_Non-significant	Foretinib_S100A12	66
Unknown [FIMM003726]	S100A9	0.116693	0.35	0.701539			FF	Non-Approved_Non-significant	Unknown [FIMM003726]_S100A9	66
Methylprednisolone	S100A8	-0.0383756	0.7	0.701765	Approved	Immunomodulatory	Glucocorticoid, immunomodulatory agent	Approved_Non-significant	Methylprednisolone_S100A8	102
Entinostat	S100A11	0.0430823	0.7	0.702542	Investigational (Ph 2)	Differentiating/ epigenetic modifier	HDAC inhibitor	Non-Approved_Non-significant	Entinostat_S100A11	81
Ibrutinib	S100A12	0.169856	0.09	0.702961	Approved	Kinase inhibitor	Btk inhibitor	Approved_Non-significant	Ibrutinib_S100A12	102
Pentostatin	S100A13	0.038043	0.7	0.704229	Approved	Conv. Chemo	Antimetabolite, Purine analog	Approved_Non-significant	Pentostatin_S100A13	102
Patupilone	S100A4	-0.064577	0.71	0.708271	Investigational (Ph 3)	Conv. Chemo	Mitotic inhibitor, epothilone microtubule stabilizer	Non-Approved_Non-significant	Patupilone_S100A4	36
Methylprednisolone	S100A13	-0.0626784	0.53	0.708564	Approved	Immunomodulatory	Glucocorticoid, immunomodulatory agent	Approved_Non-significant	Methylprednisolone_S100A13	102
Galiellalactone	S100A13	0.0853874	0.62	0.709137	Probe	Other	STAT3-DNA interaction inhibitor	Non-Approved_Non-significant	Galiellalactone_S100A13	36
CUDC-101	S100A12	-0.107593	0.53	0.70965	Investigational (Ph 1)	Kinase inhibitor	HDAC & EGFR, Her2 inhibitor	Non-Approved_Non-significant	CUDC-101_S100A12	36
Floxuridine	S100A4	0.0852416	0.62	0.709821	Approved	Conv. Chemo	Antimetabolite, Analog of 5-fluorouracil	Approved_Non-significant	Floxuridine_S100A4	36
Anagrelide	S100A13	-0.0638889	0.71	0.711246	Approved	Other	PDE-3, PLA2 inhibitor	Approved_Non-significant	Anagrelide_S100A13	36
PF-3845	S100A4	0.131498	0.44	0.71134	Probe	Other	FAAH inhibitor	Non-Approved_Non-significant	PF-3845_S100A4	36
PF-04708671	S100A6	-0.0705673	0.62	0.711621	Probe	Kinase inhibitor	p70S6K inhibitor	Non-Approved_Non-significant	PF-04708671_S100A6	51
CUDC-101	S100A8	-0.131017	0.45	0.714031	Investigational (Ph 1)	Kinase inhibitor	HDAC & EGFR, Her2 inhibitor	Non-Approved_Non-significant	CUDC-101_S100A8	36
Fingolimod	S100A4	0.287351	0.09	0.714087	Approved	Other	S1PR antagonist	Approved_Non-significant	Fingolimod_S100A4	36
AVN944	S100A12	-0.1581	0.36	0.714173	Investigational (Ph 2)	Metabolic modifier	IMPDH inhibitor	Non-Approved_Non-significant	AVN944_S100A12	36
Paclitaxel	S100A12	-0.130794	0.45	0.715281	Approved	Conv. Chemo	Mitotic inhibitor, taxane microtubule stabilizer	Approved_Non-significant	Paclitaxel_S100A12	36
Nintedanib	S100A11	0.0625166	0.72	0.717191	Approved	Kinase inhibitor	VEGFR, PDGFR, FGFR inhibitor	Approved_Non-significant	Nintedanib_S100A11	36
Ruxolitinib	S100A11	-0.0361983	0.72	0.717952	Approved	Kinase inhibitor	JAK1&2 inhibitor	Approved_Non-significant	Ruxolitinib_S100A11	102
Pentostatin	S100A4	-0.0484628	0.63	0.718396	Approved	Conv. Chemo	Antimetabolite, Purine analog	Approved_Non-significant	Pentostatin_S100A4	102
Neratinib	S100A9	-0.105664	0.54	0.719542	Approved (US)	Kinase inhibitor	HER2, EGFR inhibitor	Non-Approved_Non-significant	Neratinib_S100A9	36
PF-3845	S100A11	0.105612	0.54	0.71981	Probe	Other	FAAH inhibitor	Non-Approved_Non-significant	PF-3845_S100A11	36
Venetoclax	S100A12	0.0756403	0.45	0.719824	Approved (US)	Apoptotic modulator	Bcl-2-selective inhibitor	Non-Approved_Non-significant	Venetoclax_S100A12	102
Luminespib	S100A6	0.0404303	0.72	0.720071	Investigational (Ph 2)	HSP inhibitor	HSP90 inhibitor	Non-Approved_Non-significant	Luminespib_S100A6	81
UNC0642	S100A8	0.105548	0.54	0.720142	Probe	Differentiating/ epigenetic modifier	G9a/GLP inhibitor	Non-Approved_Non-significant	UNC0642_S100A8	36
Bexarotene	S100A11	-0.105459	0.54	0.7206	Approved	Differentiating/ epigenetic modifier	Antineoplastic agent, retinoid specifically selective for retinoid X receptors	Approved_Non-significant	Bexarotene_S100A11	36
Galunisertib	S100A9	0.0849999	0.45	0.720902	Investigational (Ph 2)	Kinase inhibitor	TGF-B/Smad inhibitor	Non-Approved_Non-significant	Galunisertib_S100A9	81
Pinometostat	S100A4	-0.0447534	0.72	0.721234	Investigational (Ph 1)	Differentiating/ epigenetic modifier	DOT1L inhibitor	Non-Approved_Non-significant	Pinometostat_S100A4	66
Seliciclib	S100A6	-0.157155	0.27	0.721989	Investigational (Ph 2)	Kinase inhibitor	CDK2/7/9 inhibitor	Non-Approved_Non-significant	Seliciclib_S100A6	51
PF-04708671	S100A4	-0.0873177	0.54	0.723119	Probe	Kinase inhibitor	p70S6K inhibitor	Non-Approved_Non-significant	PF-04708671_S100A4	51
Alvocidib	S100A6	-0.0354624	0.72	0.723451	Investigational (Ph 2)	Kinase inhibitor	CDK inhibitor	Non-Approved_Non-significant	Alvocidib_S100A6	102
PFI-1	S100A11	-0.0398676	0.72	0.72381	Probe	Differentiating/ epigenetic modifier	BET family inhibitor	Non-Approved_Non-significant	PFI-1_S100A11	81
Fingolimod	S100A8	0.129128	0.45	0.724654	Approved	Other	S1PR antagonist	Approved_Non-significant	Fingolimod_S100A8	36
Alvocidib	S100A11	-0.0476263	0.63	0.725191	Investigational (Ph 2)	Kinase inhibitor	CDK inhibitor	Non-Approved_Non-significant	Alvocidib_S100A11	102
CUDC-101	S100A11	-0.0604891	0.73	0.726003	Investigational (Ph 1)	Kinase inhibitor	HDAC & EGFR, Her2 inhibitor	Non-Approved_Non-significant	CUDC-101_S100A11	36
2-methoxyestradiol	S100A8	-0.128795	0.45	0.726535	Investigational (Ph 2)	Other	Angiogenesis inhibitor	Non-Approved_Non-significant	2-methoxyestradiol_S100A8	36
Daunorubicin	S100A10	-0.0815959	0.64	0.727029	Approved	Conv. Chemo	Topoisomerase II inhibitor	Approved_Non-significant	Daunorubicin_S100A10	36
Luminespib	S100A4	-0.0533459	0.64	0.727111	Investigational (Ph 2)	HSP inhibitor	HSP90 inhibitor	Non-Approved_Non-significant	Luminespib_S100A4	81
CUDC-907	S100A6	-0.0724098	0.64	0.727352	Investigational (Ph 2)	Differentiating/ epigenetic modifier	HDAC1/2/3/10, PI3Kalpha inhibitor	Non-Approved_Non-significant	CUDC-907_S100A6	45
AZD1480	S100A8	-0.227614	0.18	0.727386	Investigational (Ph 1)	Kinase inhibitor	JAK1/2, FGFR inhibitor	Non-Approved_Non-significant	AZD1480_S100A8	36
Methylprednisolone	S100A9	-0.074804	0.45	0.727889	Approved	Immunomodulatory	Glucocorticoid, immunomodulatory agent	Approved_Non-significant	Methylprednisolone_S100A9	102
VX-11E	S100A12	-0.187487	0.27	0.729418	Probe	Kinase inhibitor	ERK1 & 2 inhibitor	Non-Approved_Non-significant	VX-11E_S100A12	36
UNC0642	S100A10	0.187412	0.27	0.729941	Probe	Differentiating/ epigenetic modifier	G9a/GLP inhibitor	Non-Approved_Non-significant	UNC0642_S100A10	36
Deferoxamine	S100A8	0.101972	0.37	0.730033	Approved (non-oncology)	Other	Iron chelator	Non-Approved_Non-significant	Deferoxamine_S100A8	81
Thioguanine	S100A9	-0.103608	0.55	0.73016	Approved	Conv. Chemo	Antimetabolite, Purine analog	Approved_Non-significant	Thioguanine_S100A9	36
Nintedanib	S100A4	0.0808582	0.64	0.730532	Approved	Kinase inhibitor	VEGFR, PDGFR, FGFR inhibitor	Approved_Non-significant	Nintedanib_S100A4	36
Tipifarnib	S100A6	-0.0807262	0.64	0.731159	Investigational (Ph 3)	Differentiating/ epigenetic modifier	Farnesyltransferase inhibitor	Non-Approved_Non-significant	Tipifarnib_S100A6	36
Galunisertib	S100A11	0.122858	0.27	0.732088	Investigational (Ph 2)	Kinase inhibitor	TGF-B/Smad inhibitor	Non-Approved_Non-significant	Galunisertib_S100A11	81
Bleomycin	S100A9	-0.127715	0.46	0.732657	Approved	Conv. Chemo	Glycopeptide antibiotic, causes DNA breaks	Approved_Non-significant	Bleomycin_S100A9	36
Flutamide	S100A4	-0.28536	0.09	0.732801	Approved	Hormone therapy	Nonsteroidal antiandrogen	Approved_Non-significant	Flutamide_S100A4	36
NVP-RAF265	S100A13	-0.0835953	0.46	0.732975	Investigational (Ph 2)	Kinase inhibitor	C-Raf inhibitor, unclear MoA	Non-Approved_Non-significant	NVP-RAF265_S100A13	81
Fludarabine	S100A12	0.127576	0.46	0.733446	Approved	Conv. Chemo	Antimetabolite, Purine analog	Approved_Non-significant	Fludarabine_S100A12	36
Melphalan	S100A4	0.066669	0.64	0.733778	Approved	Conv. Chemo	Nitrogen mustard alkylating agent	Approved_Non-significant	Melphalan_S100A4	51
Ridaforolimus	S100A8	-0.226652	0.18	0.735005	Investigational (Ph 3)	Rapalog	binds FKBP12, causes inhibition of mTORC1	Non-Approved_Non-significant	Ridaforolimus_S100A8	36
Nelarabine	S100A10	0.127227	0.46	0.73543	Approved	Conv. Chemo	Nucleoside analog, DNA, RNA synth inhibitor	Approved_Non-significant	Nelarabine_S100A10	36
Alisertib	S100A4	0.0671198	0.55	0.735469	Investigational (Ph 3)	Kinase inhibitor	Aurora A inhibitor	Non-Approved_Non-significant	Alisertib_S100A4	81
Floxuridine	S100A11	-0.102573	0.55	0.735532	Approved	Conv. Chemo	Antimetabolite, Analog of 5-fluorouracil	Approved_Non-significant	Floxuridine_S100A11	36
Binimetinib	S100A13	0.127109	0.46	0.736103	Investigational (Ph 2)	Kinase inhibitor	MEK1/2 inhibitor	Non-Approved_Non-significant	Binimetinib_S100A13	36
AT 101	S100A4	-0.0581725	0.74	0.736115	Investigational (Ph 2)	Apoptotic modulator	Bcl-2 family inhibitor	Non-Approved_Non-significant	AT 101_S100A4	36
PAC-1	S100A8	0.0795258	0.64	0.736875	Investigational (Ph 1)	Apoptotic modulator	procaspase-3 activator	Non-Approved_Non-significant	PAC-1_S100A8	36
Prednisolone	S100A13	-0.101216	0.37	0.7372	Approved	Immunomodulatory	Glucocorticoid, immunomodulatory agent	Approved_Non-significant	Prednisolone_S100A13	81
CUDC-101	S100A4	0.0792793	0.65	0.73805	Investigational (Ph 1)	Kinase inhibitor	HDAC & EGFR, Her2 inhibitor	Non-Approved_Non-significant	CUDC-101_S100A4	36
Bexarotene	S100A10	-0.154233	0.37	0.73823	Approved	Differentiating/ epigenetic modifier	Antineoplastic agent, retinoid specifically selective for retinoid X receptors	Approved_Non-significant	Bexarotene_S100A10	36
Dovitinib	S100A13	0.0376856	0.74	0.738367	Investigational (Ph 3)	Kinase inhibitor	FGFR inhibitor	Non-Approved_Non-significant	Dovitinib_S100A13	81
Paclitaxel	S100A8	-0.154078	0.37	0.739208	Approved	Conv. Chemo	Mitotic inhibitor, taxane microtubule stabilizer	Approved_Non-significant	Paclitaxel_S100A8	36
Doxorubicin	S100A4	-0.0458794	0.65	0.739464	Approved	Conv. Chemo	Topoisomerase II inhibitor	Approved_Non-significant	Doxorubicin_S100A4	102
Raloxifene	S100A6	-0.0573054	0.74	0.739911	Approved	Hormone therapy	Selective estrogen receptor modulator	Approved_Non-significant	Raloxifene_S100A6	36
Danusertib	S100A4	0.12209	0.28	0.740176	Investigational (Ph 2)	Kinase inhibitor	Aurora, Ret, TrkA, FGFR-1 inhibitor	Non-Approved_Non-significant	Danusertib_S100A4	81
ONX-0914	S100A10	-0.208768	0.09	0.740198	Probe	Protease/proteasome inhibitor	LMP7 (immunoproteasome)	Non-Approved_Non-significant	ONX-0914_S100A10	66
BMS-911543	S100A13	0.153872	0.37	0.740504	Investigational (Ph 1)	Kinase inhibitor	JAK2 inhibitor	Non-Approved_Non-significant	BMS-911543_S100A13	36
Olaparib	S100A4	-0.0571153	0.74	0.740744	Approved	Differentiating/ epigenetic modifier	PARP inhibitor	Approved_Non-significant	Olaparib_S100A4	36
Fingolimod	S100A13	-0.101191	0.56	0.742734	Approved	Other	S1PR antagonist	Approved_Non-significant	Fingolimod_S100A13	36
Idarubicin	S100A6	0.0824582	0.46	0.74283	Approved	Conv. Chemo	Topoisomerase II inhibitor	Approved_Non-significant	Idarubicin_S100A6	81
Tubacin	S100A4	-0.0369452	0.74	0.743327	Probe	Differentiating/ epigenetic modifier	HDAC6 inhibitor	Non-Approved_Non-significant	Tubacin_S100A4	81
Chlorambucil	S100A6	-0.125836	0.46	0.743369	Approved	Conv. Chemo	Nitrogen mustard alkylating agent	Approved_Non-significant	Chlorambucil_S100A6	36
Doxorubicin	S100A11	-0.0327767	0.74	0.74364	Approved	Conv. Chemo	Topoisomerase II inhibitor	Approved_Non-significant	Doxorubicin_S100A11	102
AZ 3146	S100A11	-0.100956	0.56	0.743963	Probe	Kinase inhibitor	Mps1 kinase (TTK) inhibitor	Non-Approved_Non-significant	AZ 3146_S100A11	36
Gandotinib	S100A4	0.0778351	0.65	0.744954	Investigational (Ph 2)	Kinase inhibitor	JAK2 inhibitor	Non-Approved_Non-significant	Gandotinib_S100A4	36
Volasertib	S100A13	0.0559104	0.75	0.746031	Investigational (Ph 3)	Kinase inhibitor	PLK1 inhibitor	Non-Approved_Non-significant	Volasertib_S100A13	36
Fedratinib	S100A11	0.135881	0.37	0.746924	Investigational (Ph 2)	Kinase inhibitor	JAK2-selective inhibitor	Non-Approved_Non-significant	Fedratinib_S100A11	45
Etoposide	S100A13	0.100291	0.56	0.74744	Approved	Conv. Chemo	Topoisomerase II inhibitor	Approved_Non-significant	Etoposide_S100A13	36
Daunorubicin	S100A12	-0.0553411	0.75	0.748534	Approved	Conv. Chemo	Topoisomerase II inhibitor	Approved_Non-significant	Daunorubicin_S100A12	36
Melphalan	S100A8	-0.0831461	0.56	0.749159	Approved	Conv. Chemo	Nitrogen mustard alkylating agent	Approved_Non-significant	Melphalan_S100A8	51
Olaparib	S100A13	0.124644	0.47	0.750208	Approved	Differentiating/ epigenetic modifier	PARP inhibitor	Approved_Non-significant	Olaparib_S100A13	36
AZD1208	S100A12	-0.11062	0.47	0.751089	Investigational (Ph 1)	Kinase inhibitor	PIM1, 2, 3 kinase inhibitor	Non-Approved_Non-significant	AZD1208_S100A12	45
Bleomycin	S100A11	-0.224628	0.19	0.751208	Approved	Conv. Chemo	Glycopeptide antibiotic, causes DNA breaks	Approved_Non-significant	Bleomycin_S100A11	36
UCN-01	S100A6	-0.0545689	0.75	0.751931	Investigational (Ph 2)	Kinase inhibitor	PKCbeta, PDK1, Chk, Cdk2 inhibitor	Non-Approved_Non-significant	UCN-01_S100A6	36
GSK269962	S100A9	-0.072274	0.47	0.752589	Probe	Kinase inhibitor	ROCK1 and ROCK2 inhibitor	Non-Approved_Non-significant	GSK269962_S100A9	102
Bexarotene	S100A4	-0.0543405	0.75	0.752937	Approved	Differentiating/ epigenetic modifier	Antineoplastic agent, retinoid specifically selective for retinoid X receptors	Approved_Non-significant	Bexarotene_S100A4	36
PF 431396	S100A6	0.0497888	0.66	0.753048	Probe	Kinase inhibitor	FAK/PYK2 inhibitor	Non-Approved_Non-significant	PF 431396_S100A6	81
Chlorambucil	S100A9	-0.076121	0.66	0.753181	Approved	Conv. Chemo	Nitrogen mustard alkylating agent	Approved_Non-significant	Chlorambucil_S100A9	36
Crenolanib	S100A6	0.0551966	0.66	0.754059	Investigational (Ph 2)	Kinase inhibitor	PDGFRA and PDGFRB inhibitor	Non-Approved_Non-significant	Crenolanib_S100A6	66
ABT-751	S100A11	-0.0540749	0.75	0.754107	Investigational (Ph 2)	Conv. Chemo	Mitotic inhibitor. Colchicine site binding microtubule depolymerizer.	Non-Approved_Non-significant	ABT-751_S100A11	36
Fostamatinib	S100A13	0.0539965	0.75	0.754453	Investigational (Ph 2)	Kinase inhibitor	Syk inhibitor	Non-Approved_Non-significant	Fostamatinib_S100A13	36
Methotrexate	S100A11	-0.0752921	0.66	0.757171	Approved	Metabolic modifier	Antimetabolite, Anti-folate agent	Approved_Non-significant	Methotrexate_S100A11	36
PFI-1	S100A6	-0.0487722	0.67	0.760528	Probe	Differentiating/ epigenetic modifier	BET family inhibitor	Non-Approved_Non-significant	PFI-1_S100A6	81
Clomifene	S100A8	-0.282404	0.1	0.761271	Approved	Hormone therapy	Selective estrogen receptor modulator	Approved_Non-significant	Clomifene_S100A8	36
Methotrexate	S100A9	-0.0524408	0.76	0.761319	Approved	Metabolic modifier	Antimetabolite, Anti-folate agent	Approved_Non-significant	Methotrexate_S100A9	36
AVN944	S100A9	-0.122708	0.48	0.761386	Investigational (Ph 2)	Metabolic modifier	IMPDH inhibitor	Non-Approved_Non-significant	AVN944_S100A9	36
Sonolisib	S100A10	-0.0524011	0.76	0.761494	Investigational (Ph 2)	Kinase inhibitor	PI3K inhibitor, pan-class I. Irreversible	Non-Approved_Non-significant	Sonolisib_S100A10	36
Etoposide	S100A4	0.052278	0.76	0.762038	Approved	Conv. Chemo	Topoisomerase II inhibitor	Approved_Non-significant	Etoposide_S100A4	36
Methotrexate	S100A8	-0.150438	0.38	0.76231	Approved	Metabolic modifier	Antimetabolite, Anti-folate agent	Approved_Non-significant	Methotrexate_S100A8	36
PS-1145	S100A8	-0.0890429	0.48	0.763354	Probe	Kinase inhibitor	IKK-2 inhibitor	Non-Approved_Non-significant	PS-1145_S100A8	66
Crenolanib	S100A11	-0.0375354	0.76	0.764774	Investigational (Ph 2)	Kinase inhibitor	PDGFRA and PDGFRB inhibitor	Non-Approved_Non-significant	Crenolanib_S100A11	66
Atorvastatin	S100A4	0.0735096	0.67	0.76578	Approved	Metabolic modifier	HMG CoA reductase inhibitor	Approved_Non-significant	Atorvastatin_S100A4	36
Venetoclax	S100A10	0.0562155	0.57	0.766219	Approved (US)	Apoptotic modulator	Bcl-2-selective inhibitor	Non-Approved_Non-significant	Venetoclax_S100A10	102
CEP-32496	S100A11	0.0858066	0.58	0.766901	Investigational (Ph 2)	Kinase inhibitor	BRAF inhibitor	Non-Approved_Non-significant	CEP-32496_S100A11	45
Etoposide	S100A10	-0.14968	0.38	0.767171	Approved	Conv. Chemo	Topoisomerase II inhibitor	Approved_Non-significant	Etoposide_S100A10	36
Teniposide	S100A13	0.0509981	0.77	0.767702	Approved	Conv. Chemo	Topoisomerase II inhibitor	Approved_Non-significant	Teniposide_S100A13	36
Mocetinostat	S100A4	-0.047619	0.67	0.769046	Investigational (Ph 2)	Differentiating/ epigenetic modifier	HDAC inhibitor (HDAC1 & 2-selective)	Non-Approved_Non-significant	Mocetinostat_S100A4	81
AZD1152-HQPA	S100A12	-0.222354	0.19	0.769711	Investigational (Ph 3)	Kinase inhibitor	Aurora B inhibitor	Non-Approved_Non-significant	AZD1152-HQPA_S100A12	36
Ruboxistaurin	S100A13	0.28154	0.1	0.769759	Investigational (Ph 3)	Kinase inhibitor	PKCbeta inhibitor	Non-Approved_Non-significant	Ruboxistaurin_S100A13	36
Sotrastaurin	S100A13	0.281337	0.1	0.771754	Investigational (Ph 2)	Kinase inhibitor	PKC inhibitor	Non-Approved_Non-significant	Sotrastaurin_S100A13	36
Sirolimus	S100A11	-0.281266	0.1	0.772461	Approved	Rapalog	binds FKBP12, causes inhibition of mTORC1	Approved_Non-significant	Sirolimus_S100A11	36
CUDC-907	S100A13	0.107264	0.48	0.772957	Investigational (Ph 2)	Differentiating/ epigenetic modifier	HDAC1/2/3/10, PI3Kalpha inhibitor	Non-Approved_Non-significant	CUDC-907_S100A13	45
Galiellalactone	S100A9	0.0496135	0.77	0.773843	Probe	Other	STAT3-DNA interaction inhibitor	Non-Approved_Non-significant	Galiellalactone_S100A9	36
Olaparib	S100A6	-0.0716308	0.68	0.774893	Approved	Differentiating/ epigenetic modifier	PARP inhibitor	Approved_Non-significant	Olaparib_S100A6	36
Melphalan	S100A10	-0.123604	0.39	0.775017	Approved	Conv. Chemo	Nitrogen mustard alkylating agent	Approved_Non-significant	Melphalan_S100A10	51
AZD1208	S100A10	0.0437995	0.78	0.775119	Investigational (Ph 1)	Kinase inhibitor	PIM1, 2, 3 kinase inhibitor	Non-Approved_Non-significant	AZD1208_S100A10	45
Gandotinib	S100A11	0.0489691	0.78	0.776705	Investigational (Ph 2)	Kinase inhibitor	JAK2 inhibitor	Non-Approved_Non-significant	Gandotinib_S100A11	36
Fedratinib	S100A6	-0.043229	0.78	0.777974	Investigational (Ph 2)	Kinase inhibitor	JAK2-selective inhibitor	Non-Approved_Non-significant	Fedratinib_S100A6	45
Entinostat	S100A6	0.0784628	0.49	0.778022	Investigational (Ph 2)	Differentiating/ epigenetic modifier	HDAC inhibitor	Non-Approved_Non-significant	Entinostat_S100A6	81
Ponatinib	S100A13	0.0484211	0.78	0.779142	Approved	Kinase inhibitor	Broad TK inhibitor	Approved_Non-significant	Ponatinib_S100A13	36
Iniparib	S100A6	0.096868	0.39	0.779262	Investigational (Ph 3)	Differentiating/ epigenetic modifier	PARP inhibitor	Non-Approved_Non-significant	Iniparib_S100A6	81
Neratinib	S100A4	0.0705804	0.68	0.780005	Approved (US)	Kinase inhibitor	HER2, EGFR inhibitor	Non-Approved_Non-significant	Neratinib_S100A4	36
Foretinib	S100A13	0.0349038	0.78	0.780838	Investigational (Ph 2)	Kinase inhibitor	MET, VEGFR2 inhibitor	Non-Approved_Non-significant	Foretinib_S100A13	66
PS-1145	S100A10	-0.0346999	0.78	0.782087	Probe	Kinase inhibitor	IKK-2 inhibitor	Non-Approved_Non-significant	PS-1145_S100A10	66
SNS-032	S100A4	-0.0477508	0.78	0.782125	Investigational (Ph 2)	Kinase inhibitor	CDK inhibitor	Non-Approved_Non-significant	SNS-032_S100A4	36
PF-04708671	S100A12	-0.234411	0.1	0.782281	Probe	Kinase inhibitor	p70S6K inhibitor	Non-Approved_Non-significant	PF-04708671_S100A12	51
Veliparib	S100A11	-0.145262	0.2	0.782779	Investigational (Ph 3)	Differentiating/ epigenetic modifier	PARP inhibitor	Non-Approved_Non-significant	Veliparib_S100A11	81
Daporinad	S100A9	0.0406465	0.69	0.782884	Investigational (Ph 2)	Metabolic modifier	NAMPT inhibitor	Non-Approved_Non-significant	Daporinad_S100A9	102
Selumetinib	S100A10	-0.0611451	0.59	0.783519	Investigational (Ph 3)	Kinase inhibitor	MEK1/2 inhibitor	Non-Approved_Non-significant	Selumetinib_S100A10	81
Idarubicin	S100A12	-0.0964157	0.39	0.783717	Approved	Conv. Chemo	Topoisomerase II inhibitor	Approved_Non-significant	Idarubicin_S100A12	81
TGX-221	S100A4	0.280091	0.1	0.784144	Probe	Kinase inhibitor	PI3K beta selective inhibitor	Non-Approved_Non-significant	TGX-221_S100A4	36
Pimasertib	S100A6	-0.0403991	0.69	0.78496	Investigational (Ph 2)	Kinase inhibitor	MEK1/2 inhibitor	Non-Approved_Non-significant	Pimasertib_S100A6	102
Paclitaxel	S100A9	-0.179662	0.29	0.785103	Approved	Conv. Chemo	Mitotic inhibitor, taxane microtubule stabilizer	Approved_Non-significant	Paclitaxel_S100A9	36
Auranofin	S100A9	0.0689443	0.49	0.785779	Approved	Conv. Chemo	Antirheumatic agent	Approved_Non-significant	Auranofin_S100A9	102
AZ 3146	S100A6	0.046835	0.79	0.786205	Probe	Kinase inhibitor	Mps1 kinase (TTK) inhibitor	Non-Approved_Non-significant	AZ 3146_S100A6	36
UNC0638	S100A6	0.0305595	0.79	0.786526	Probe	Differentiating/ epigenetic modifier	G9a/GLP inhibitor	Non-Approved_Non-significant	UNC0638_S100A6	81
SGI-1776	S100A9	0.0503096	0.69	0.786629	Investigational (Ph 1)	Kinase inhibitor	PIM kinase inhibitor	Non-Approved_Non-significant	SGI-1776_S100A9	66
Seliciclib	S100A12	-0.0575385	0.69	0.786721	Investigational (Ph 2)	Kinase inhibitor	CDK2/7/9 inhibitor	Non-Approved_Non-significant	Seliciclib_S100A12	51
Mocetinostat	S100A11	-0.0304888	0.79	0.787008	Investigational (Ph 2)	Differentiating/ epigenetic modifier	HDAC inhibitor (HDAC1 & 2-selective)	Non-Approved_Non-significant	Mocetinostat_S100A11	81
Unknown [FIMM003726]	S100A6	0.08606	0.49	0.787259			FF	Non-Approved_Non-significant	Unknown [FIMM003726]_S100A6	66
Crizotinib	S100A6	-0.046129	0.79	0.789355	Approved	Kinase inhibitor	ALK, c-Met inhibitor	Approved_Non-significant	Crizotinib_S100A6	36
Tivozanib	S100A12	-0.117839	0.49	0.789881	Investigational (Ph 3)	Kinase inhibitor	VEGFR1, 2, 3, c-Kit, PDGFRB inhibitor	Non-Approved_Non-significant	Tivozanib_S100A12	36
Crizotinib	S100A12	-0.068297	0.69	0.79116	Approved	Kinase inhibitor	ALK, c-Met inhibitor	Approved_Non-significant	Crizotinib_S100A12	36
Obatoclax	S100A13	0.0298175	0.79	0.791591	Investigational (Ph 3)	Apoptotic modulator	Bcl-2 family inhibitor	Non-Approved_Non-significant	Obatoclax_S100A13	81
PF-3845	S100A9	-0.178738	0.3	0.791849	Probe	Other	FAAH inhibitor	Non-Approved_Non-significant	PF-3845_S100A9	36
Ruxolitinib	S100A4	0.0394752	0.69	0.792732	Approved	Kinase inhibitor	JAK1&2 inhibitor	Approved_Non-significant	Ruxolitinib_S100A4	102
NVP-RAF265	S100A11	0.0600014	0.59	0.792876	Investigational (Ph 2)	Kinase inhibitor	C-Raf inhibitor, unclear MoA	Non-Approved_Non-significant	NVP-RAF265_S100A11	81
AZ 3146	S100A4	-0.0677807	0.69	0.79369	Probe	Kinase inhibitor	Mps1 kinase (TTK) inhibitor	Non-Approved_Non-significant	AZ 3146_S100A4	36
Bosutinib	S100A8	-0.178378	0.3	0.794489	Approved	Kinase inhibitor	Abl, Src inhibitor	Approved_Non-significant	Bosutinib_S100A8	36
BIIB021	S100A10	-0.145361	0.4	0.795227	Investigational (Ph 2)	HSP inhibitor	HSP90 inhibitor	Non-Approved_Non-significant	BIIB021_S100A10	36
Sonidegib	S100A9	0.0674318	0.7	0.795402	Approved	Hedgehog inhibitor	Smothened (Hh) inhib	Approved_Non-significant	Sonidegib_S100A9	36
ZSTK474	S100A6	0.0911197	0.6	0.79618	Investigational (Ph 1)	Kinase inhibitor	PI3K gamma selective inhibitor	Non-Approved_Non-significant	ZSTK474_S100A6	36
Seliciclib	S100A11	-0.0369858	0.8	0.796661	Investigational (Ph 2)	Kinase inhibitor	CDK2/7/9 inhibitor	Non-Approved_Non-significant	Seliciclib_S100A11	51
Cytarabine	S100A12	-0.219087	0.2	0.796856	Approved	Conv. Chemo	Antimetabolite, interferes with DNA synthesis	Approved_Non-significant	Cytarabine_S100A12	36
Iniparib	S100A9	0.0287033	0.8	0.799212	Investigational (Ph 3)	Differentiating/ epigenetic modifier	PARP inhibitor	Non-Approved_Non-significant	Iniparib_S100A9	81
Ridaforolimus	S100A4	0.144737	0.4	0.799326	Investigational (Ph 3)	Rapalog	binds FKBP12, causes inhibition of mTORC1	Non-Approved_Non-significant	Ridaforolimus_S100A4	36
Foretinib	S100A8	-0.0843386	0.5	0.801231	Investigational (Ph 2)	Kinase inhibitor	MET, VEGFR2 inhibitor	Non-Approved_Non-significant	Foretinib_S100A8	66
AT9283	S100A4	-0.0433863	0.8	0.801622	Investigational (Ph 2)	Kinase inhibitor	Aurora A & B, Jak2, Flt, Abl inhibitor	Non-Approved_Non-significant	AT9283_S100A4	36
SNS-032	S100A13	0.0900959	0.6	0.801705	Investigational (Ph 2)	Kinase inhibitor	CDK inhibitor	Non-Approved_Non-significant	SNS-032_S100A13	36
Sonidegib	S100A13	0.0900505	0.6	0.801951	Approved	Hedgehog inhibitor	Smothened (Hh) inhib	Approved_Non-significant	Sonidegib_S100A13	36
Buparlisib	S100A6	-0.0431288	0.7	0.802555	Investigational (Ph 2)	Kinase inhibitor	PI3K inhibitor, pan-class I	Non-Approved_Non-significant	Buparlisib_S100A6	81
Fedratinib	S100A4	-0.0585832	0.7	0.802594	Investigational (Ph 2)	Kinase inhibitor	JAK2-selective inhibitor	Non-Approved_Non-significant	Fedratinib_S100A4	45
Thioguanine	S100A11	-0.11568	0.5	0.802691	Approved	Conv. Chemo	Antimetabolite, Purine analog	Approved_Non-significant	Thioguanine_S100A11	36
Entinostat	S100A13	0.143532	0.2	0.804514	Investigational (Ph 2)	Differentiating/ epigenetic modifier	HDAC inhibitor	Non-Approved_Non-significant	Entinostat_S100A13	81
VER 155008	S100A9	-0.116108	0.3	0.805247	Probe	HSP inhibitor	HSP70 inhibitor	Non-Approved_Non-significant	VER 155008_S100A9	81
AT-406	S100A8	-0.0942324	0.4	0.805439	Investigational (Ph 1)	Apoptotic modulator	XIAP, cIAP1, cIAP2 inhibitor	Non-Approved_Non-significant	AT-406_S100A8	81
CEP-32496	S100A4	-0.0580612	0.7	0.805488	Investigational (Ph 2)	Kinase inhibitor	BRAF inhibitor	Non-Approved_Non-significant	CEP-32496_S100A4	45
Ruxolitinib	S100A6	-0.0519091	0.6	0.80581	Approved	Kinase inhibitor	JAK1&2 inhibitor	Approved_Non-significant	Ruxolitinib_S100A6	102
Doramapimod	S100A8	-0.0378899	0.71	0.806131	Investigational (Ph 1)	Kinase inhibitor	p38MAPK inhibitor	Non-Approved_Non-significant	Doramapimod_S100A8	102
Quizartinib	S100A13	0.17921	0.1	0.806243	Investigational (Ph 3)	Kinase inhibitor	FLT3 inhibitor	Non-Approved_Non-significant	Quizartinib_S100A13	85
Auranofin	S100A13	0.0245195	0.81	0.806751	Approved	Conv. Chemo	Antirheumatic agent	Approved_Non-significant	Auranofin_S100A13	102
Nintedanib	S100A10	-0.0891248	0.61	0.806961	Approved	Kinase inhibitor	VEGFR, PDGFR, FGFR inhibitor	Approved_Non-significant	Nintedanib_S100A10	36
Daporinad	S100A11	0.0516902	0.61	0.807846	Investigational (Ph 2)	Metabolic modifier	NAMPT inhibitor	Non-Approved_Non-significant	Daporinad_S100A11	102
ZSTK474	S100A8	-0.217761	0.2	0.808065	Investigational (Ph 1)	Kinase inhibitor	PI3K gamma selective inhibitor	Non-Approved_Non-significant	ZSTK474_S100A8	36
Neratinib	S100A12	-0.114745	0.51	0.808271	Approved (US)	Kinase inhibitor	HER2, EGFR inhibitor	Non-Approved_Non-significant	Neratinib_S100A12	36
SGC0946	S100A4	0.115827	0.3	0.808389	Probe	Differentiating/ epigenetic modifier	DOT1L inhibitor	Non-Approved_Non-significant	SGC0946_S100A4	81
Sonolisib	S100A4	0.11466	0.51	0.80878	Investigational (Ph 2)	Kinase inhibitor	PI3K inhibitor, pan-class I. Irreversible	Non-Approved_Non-significant	Sonolisib_S100A4	36
Cytarabine	S100A4	0.0887244	0.61	0.809133	Approved	Conv. Chemo	Antimetabolite, interferes with DNA synthesis	Approved_Non-significant	Cytarabine_S100A4	36
Luminespib	S100A13	0.0579561	0.61	0.809734	Investigational (Ph 2)	HSP inhibitor	HSP90 inhibitor	Non-Approved_Non-significant	Luminespib_S100A13	81
CEP-32496	S100A8	0.127236	0.4	0.809805	Investigational (Ph 2)	Kinase inhibitor	BRAF inhibitor	Non-Approved_Non-significant	CEP-32496_S100A8	45
4-hydroxytamoxifen	S100A10	-0.114433	0.51	0.810136	Investigational as a gel preparation	Hormone therapy	Selective estrogen receptor modulator	Non-Approved_Non-significant	4-hydroxytamoxifen_S100A10	36
Palbociclib	S100A13	0.277516	0.1	0.810203	Approved	Kinase inhibitor	CDK4/6 inhibitor	Approved_Non-significant	Palbociclib_S100A13	36
Atorvastatin	S100A13	0.217423	0.2	0.810937	Approved	Metabolic modifier	HMG CoA reductase inhibitor	Approved_Non-significant	Atorvastatin_S100A13	36
TAK-530	S100A13	0.0360347	0.81	0.812075	Investigational (Ph 1)	Kinase inhibitor	pan-RAF inhibitor	Non-Approved_Non-significant	TAK-530_S100A13	46
GSK343	S100A8	0.0639846	0.71	0.812379	Probe	Differentiating/ epigenetic modifier	EZH2 inhibitor	Non-Approved_Non-significant	GSK343_S100A8	36
Tretinoin	S100A13	0.0405753	0.81	0.814242	Approved	Differentiating/ epigenetic modifier	Retinoic acid receptor agonist	Approved_Non-significant	Tretinoin_S100A13	36
ABT-751	S100A4	0.0633449	0.71	0.815543	Investigational (Ph 2)	Conv. Chemo	Mitotic inhibitor. Colchicine site binding microtubule depolymerizer.	Non-Approved_Non-significant	ABT-751_S100A4	36
Bexarotene	S100A6	-0.0632752	0.71	0.815888	Approved	Differentiating/ epigenetic modifier	Antineoplastic agent, retinoid specifically selective for retinoid X receptors	Approved_Non-significant	Bexarotene_S100A6	36
Thioguanine	S100A10	-0.216767	0.2	0.81653	Approved	Conv. Chemo	Antimetabolite, Purine analog	Approved_Non-significant	Thioguanine_S100A10	36
PFI-1	S100A4	-0.0571006	0.61	0.816832	Probe	Differentiating/ epigenetic modifier	BET family inhibitor	Non-Approved_Non-significant	PFI-1_S100A4	81
Fingolimod	S100A9	0.175346	0.31	0.816949	Approved	Other	S1PR antagonist	Approved_Non-significant	Fingolimod_S100A9	36
Tubacin	S100A10	-0.0411243	0.72	0.81768	Probe	Differentiating/ epigenetic modifier	HDAC6 inhibitor	Non-Approved_Non-significant	Tubacin_S100A10	81
AT-406	S100A10	-0.182813	0.1	0.818844	Investigational (Ph 1)	Apoptotic modulator	XIAP, cIAP1, cIAP2 inhibitor	Non-Approved_Non-significant	AT-406_S100A10	81
Vandetanib	S100A13	0.0394413	0.82	0.819347	Approved	Kinase inhibitor	VEGFR,EGFR, RET inhibitor	Approved_Non-significant	Vandetanib_S100A13	36
Idarubicin	S100A4	0.0565869	0.62	0.821107	Approved	Conv. Chemo	Topoisomerase II inhibitor	Approved_Non-significant	Idarubicin_S100A4	81
Foretinib	S100A9	-0.102813	0.41	0.822745	Investigational (Ph 2)	Kinase inhibitor	MET, VEGFR2 inhibitor	Non-Approved_Non-significant	Foretinib_S100A9	66
Decitabine	S100A8	0.112059	0.52	0.824404	Approved	Differentiating/ epigenetic modifier	Nucleoside analog DNA methyl transferase inhibitor	Approved_Non-significant	Decitabine_S100A8	36
Fludarabine	S100A13	0.0379985	0.83	0.825852	Approved	Conv. Chemo	Antimetabolite, Purine analog	Approved_Non-significant	Fludarabine_S100A13	36
Crizotinib	S100A4	-0.111818	0.52	0.825861	Approved	Kinase inhibitor	ALK, c-Met inhibitor	Approved_Non-significant	Crizotinib_S100A4	36
Daunorubicin	S100A8	-0.0854569	0.62	0.826946	Approved	Conv. Chemo	Topoisomerase II inhibitor	Approved_Non-significant	Daunorubicin_S100A8	36
BX-912	S100A4	-0.0758509	0.62	0.82726	Probe	Kinase inhibitor	PDK1 inhibitor	Non-Approved_Non-significant	BX-912_S100A4	45
VX-11E	S100A11	-0.0376018	0.83	0.827643	Probe	Kinase inhibitor	ERK1 & 2 inhibitor	Non-Approved_Non-significant	VX-11E_S100A11	36
Gandotinib	S100A6	0.0853093	0.62	0.827754	Investigational (Ph 2)	Kinase inhibitor	JAK2 inhibitor	Non-Approved_Non-significant	Gandotinib_S100A6	36
GSK269962	S100A4	0.0353287	0.72	0.827945	Probe	Kinase inhibitor	ROCK1 and ROCK2 inhibitor	Non-Approved_Non-significant	GSK269962_S100A4	102
VX-11E	S100A4	-0.0608418	0.72	0.827963	Probe	Kinase inhibitor	ERK1 & 2 inhibitor	Non-Approved_Non-significant	VX-11E_S100A4	36
PF-04708671	S100A9	-0.144654	0.31	0.829797	Probe	Kinase inhibitor	p70S6K inhibitor	Non-Approved_Non-significant	PF-04708671_S100A9	51
Topotecan	S100A11	-0.0395126	0.73	0.82991	Approved	Conv. Chemo	Topoisomerase I inhibitor. Camptothecin analog	Approved_Non-significant	Topotecan_S100A11	81
Fingolimod	S100A10	0.215127	0.21	0.830642	Approved	Other	S1PR antagonist	Approved_Non-significant	Fingolimod_S100A10	36
Pravastatin	S100A12	0.0602274	0.73	0.831021	Approved (non-oncology)	Metabolic modifier	HMG CoA reductase inhibitor	Non-Approved_Non-significant	Pravastatin_S100A12	36
CEP-32496	S100A9	0.0985075	0.52	0.831547	Investigational (Ph 2)	Kinase inhibitor	BRAF inhibitor	Non-Approved_Non-significant	CEP-32496_S100A9	45
Teniposide	S100A6	0.0846104	0.62	0.831586	Approved	Conv. Chemo	Topoisomerase II inhibitor	Approved_Non-significant	Teniposide_S100A6	36
Masitinib	S100A13	0.0363194	0.83	0.833437	Investigational (Ph 3)	Kinase inhibitor	KIT inhibitor	Non-Approved_Non-significant	Masitinib_S100A13	36
Bleomycin	S100A12	-0.139571	0.42	0.833748	Approved	Conv. Chemo	Glycopeptide antibiotic, causes DNA breaks	Approved_Non-significant	Bleomycin_S100A12	36
AZD1152-HQPA	S100A4	-0.0596402	0.73	0.833947	Investigational (Ph 3)	Kinase inhibitor	Aurora B inhibitor	Non-Approved_Non-significant	AZD1152-HQPA_S100A4	36
KU-60019	S100A8	-0.123945	0.42	0.834518	Probe	Kinase inhibitor	ATM inhibitor	Non-Approved_Non-significant	KU-60019_S100A8	45
Atorvastatin	S100A11	-0.0838631	0.63	0.835693	Approved	Metabolic modifier	HMG CoA reductase inhibitor	Approved_Non-significant	Atorvastatin_S100A11	36
AZD1208	S100A6	0.0525726	0.73	0.836129	Investigational (Ph 1)	Kinase inhibitor	PIM1, 2, 3 kinase inhibitor	Non-Approved_Non-significant	AZD1208_S100A6	45
Buparlisib	S100A4	-0.0547752	0.63	0.836259	Investigational (Ph 2)	Kinase inhibitor	PI3K inhibitor, pan-class I	Non-Approved_Non-significant	Buparlisib_S100A4	81
Raloxifene	S100A13	0.0591625	0.73	0.836329	Approved	Hormone therapy	Selective estrogen receptor modulator	Approved_Non-significant	Raloxifene_S100A13	36
Nelarabine	S100A12	0.172758	0.31	0.836432	Approved	Conv. Chemo	Nucleoside analog, DNA, RNA synth inhibitor	Approved_Non-significant	Nelarabine_S100A12	36
Sonidegib	S100A10	0.0356244	0.84	0.836582	Approved	Hedgehog inhibitor	Smothened (Hh) inhib	Approved_Non-significant	Sonidegib_S100A10	36
SNS-032	S100A10	-0.0588197	0.73	0.83804	Investigational (Ph 2)	Kinase inhibitor	CDK inhibitor	Non-Approved_Non-significant	SNS-032_S100A10	36
Pinometostat	S100A8	-0.101143	0.42	0.838104	Investigational (Ph 1)	Differentiating/ epigenetic modifier	DOT1L inhibitor	Non-Approved_Non-significant	Pinometostat_S100A8	66
Gemcitabine	S100A9	-0.03507	0.84	0.839091	Approved	Conv. Chemo	Antimetabolite, Nucleoside analog	Approved_Non-significant	Gemcitabine_S100A9	36
Mitomycin C	S100A4	-0.0584917	0.73	0.839679	Approved	Conv. Chemo	Antineoplastic anatibiotic, DNA crosslinker	Approved_Non-significant	Mitomycin C_S100A4	36
Stattic	S100A8	-0.0907998	0.42	0.840297	Probe	Other	STAT3 SH2 domain inhibitor	Non-Approved_Non-significant	Stattic_S100A8	81
Thioguanine	S100A12	-0.172193	0.32	0.840721	Approved	Conv. Chemo	Antimetabolite, Purine analog	Approved_Non-significant	Thioguanine_S100A12	36
PAC-1	S100A6	-0.0828769	0.63	0.841124	Investigational (Ph 1)	Apoptotic modulator	procaspase-3 activator	Non-Approved_Non-significant	PAC-1_S100A6	36
Valproic acid	S100A12	-0.0577212	0.74	0.843531	Approved	Differentiating/ epigenetic modifier	HDAC inhibitor	Approved_Non-significant	Valproic acid_S100A12	36
Tubastatin A	S100A13	0.108841	0.53	0.843943	Probe	Differentiating/ epigenetic modifier	HDAC6 inhibitor	Non-Approved_Non-significant	Tubastatin A_S100A13	36
SCH772984	S100A9	-0.108014	0.32	0.843961	Probe	Kinase inhibitor	ERK1 & 2 inhibitor	Non-Approved_Non-significant	SCH772984_S100A9	88
Fingolimod	S100A12	0.137882	0.42	0.845178	Approved	Other	S1PR antagonist	Approved_Non-significant	Fingolimod_S100A12	36
Sepantronium bromide	S100A9	-0.171568	0.32	0.845485	Investigational (Ph 2)	Apoptotic modulator	Survivin inhibitor	Non-Approved_Non-significant	Sepantronium bromide_S100A9	36
Ridaforolimus	S100A10	-0.108488	0.53	0.846098	Investigational (Ph 3)	Rapalog	binds FKBP12, causes inhibition of mTORC1	Non-Approved_Non-significant	Ridaforolimus_S100A10	36
Pravastatin	S100A4	0.0334916	0.85	0.846245	Approved (non-oncology)	Metabolic modifier	HMG CoA reductase inhibitor	Non-Approved_Non-significant	Pravastatin_S100A4	36
Ridaforolimus	S100A6	0.0334108	0.85	0.846611	Investigational (Ph 3)	Rapalog	binds FKBP12, causes inhibition of mTORC1	Non-Approved_Non-significant	Ridaforolimus_S100A6	36
Daunorubicin	S100A9	-0.108366	0.53	0.84685	Approved	Conv. Chemo	Topoisomerase II inhibitor	Approved_Non-significant	Daunorubicin_S100A9	36
MK-2206	S100A4	-0.033256	0.85	0.847314	Investigational (Ph 2)	Kinase inhibitor	AKT inhibitor	Non-Approved_Non-significant	MK-2206_S100A4	36
CUDC-907	S100A4	-0.0725416	0.64	0.847756	Investigational (Ph 2)	Differentiating/ epigenetic modifier	HDAC1/2/3/10, PI3Kalpha inhibitor	Non-Approved_Non-significant	CUDC-907_S100A4	45
BX-912	S100A10	-0.122179	0.42	0.847957	Probe	Kinase inhibitor	PDK1 inhibitor	Non-Approved_Non-significant	BX-912_S100A10	45
AVN944	S100A11	-0.0330666	0.85	0.848173	Investigational (Ph 2)	Metabolic modifier	IMPDH inhibitor	Non-Approved_Non-significant	AVN944_S100A11	36
Sunitinib	S100A6	0.0412637	0.74	0.84821	Approved	Kinase inhibitor	Broad TK inhibitor	Approved_Non-significant	Sunitinib_S100A6	66
Seliciclib	S100A9	-0.0677686	0.64	0.84875	Investigational (Ph 2)	Kinase inhibitor	CDK2/7/9 inhibitor	Non-Approved_Non-significant	Seliciclib_S100A9	51
Niraparib	S100A11	-0.0566208	0.74	0.849043	Approved (US)	Differentiating/ epigenetic modifier	PARP inhibitor	Non-Approved_Non-significant	Niraparib_S100A11	36
Valproic acid	S100A13	-0.032869	0.85	0.84907	Approved	Differentiating/ epigenetic modifier	HDAC inhibitor	Approved_Non-significant	Valproic acid_S100A13	36
ZSTK474	S100A10	-0.107851	0.53	0.850002	Investigational (Ph 1)	Kinase inhibitor	PI3K gamma selective inhibitor	Non-Approved_Non-significant	ZSTK474_S100A10	36
CUDC-101	S100A9	-0.13668	0.43	0.853371	Investigational (Ph 1)	Kinase inhibitor	HDAC & EGFR, Her2 inhibitor	Non-Approved_Non-significant	CUDC-101_S100A9	36
UNC0642	S100A9	0.107221	0.53	0.853865	Probe	Differentiating/ epigenetic modifier	G9a/GLP inhibitor	Non-Approved_Non-significant	UNC0642_S100A9	36
Navitoclax	S100A11	0.0322666	0.75	0.85428	Investigational (Ph 2)	Apoptotic modulator	Bcl-2/Bcl-xL inhibitor	Non-Approved_Non-significant	Navitoclax_S100A11	102
Cytarabine	S100A8	-0.170315	0.32	0.855092	Approved	Conv. Chemo	Antimetabolite, interferes with DNA synthesis	Approved_Non-significant	Cytarabine_S100A8	36
Stattic	S100A10	-0.18047	0.11	0.85525	Probe	Other	STAT3 SH2 domain inhibitor	Non-Approved_Non-significant	Stattic_S100A10	81
Teniposide	S100A9	-0.0551191	0.75	0.856582	Approved	Conv. Chemo	Topoisomerase II inhibitor	Approved_Non-significant	Teniposide_S100A9	36
VER 155008	S100A6	0.0698231	0.54	0.857047	Probe	HSP inhibitor	HSP70 inhibitor	Non-Approved_Non-significant	VER 155008_S100A6	81
UNC0638	S100A10	-0.0358448	0.75	0.857965	Probe	Differentiating/ epigenetic modifier	G9a/GLP inhibitor	Non-Approved_Non-significant	UNC0638_S100A10	81
Niraparib	S100A13	0.0797161	0.64	0.858628	Approved (US)	Differentiating/ epigenetic modifier	PARP inhibitor	Non-Approved_Non-significant	Niraparib_S100A13	36
Tivozanib	S100A8	-0.135742	0.43	0.859786	Investigational (Ph 3)	Kinase inhibitor	VEGFR1, 2, 3, c-Kit, PDGFRB inhibitor	Non-Approved_Non-significant	Tivozanib_S100A8	36
Flutamide	S100A11	-0.0304227	0.86	0.860188	Approved	Hormone therapy	Nonsteroidal antiandrogen	Approved_Non-significant	Flutamide_S100A11	36
Venetoclax	S100A4	-0.123705	0.22	0.861794	Approved (US)	Apoptotic modulator	Bcl-2-selective inhibitor	Non-Approved_Non-significant	Venetoclax_S100A4	102
Vinorelbine	S100A6	0.0540541	0.75	0.861942	Approved	Conv. Chemo	Mitotic inhibitor. Vinca alkaloid microtubule depolymerizer	Approved_Non-significant	Vinorelbine_S100A6	36
Sepantronium bromide	S100A11	0.272476	0.11	0.863129	Investigational (Ph 2)	Apoptotic modulator	Survivin inhibitor	Non-Approved_Non-significant	Sepantronium bromide_S100A11	36
Nintedanib	S100A12	-0.105658	0.54	0.863489	Approved	Kinase inhibitor	VEGFR, PDGFR, FGFR inhibitor	Approved_Non-significant	Nintedanib_S100A12	36
Chlorambucil	S100A12	-0.135127	0.43	0.864013	Approved	Conv. Chemo	Nitrogen mustard alkylating agent	Approved_Non-significant	Chlorambucil_S100A12	36
Floxuridine	S100A13	0.135113	0.43	0.864108	Approved	Conv. Chemo	Antimetabolite, Analog of 5-fluorouracil	Approved_Non-significant	Floxuridine_S100A13	36
Dacomitinib	S100A12	-0.0293535	0.87	0.865056	Investigational (Ph 3)	Kinase inhibitor	pan-HER inhibitor	Non-Approved_Non-significant	Dacomitinib_S100A12	36
C646	S100A4	0.0190003	0.87	0.8663	Probe	Differentiating/ epigenetic modifier	p300/CREB-binding protein (CBP) inhibitor	Non-Approved_Non-significant	C646_S100A4	81
Stattic	S100A9	-0.0511306	0.65	0.867091	Probe	Other	STAT3 SH2 domain inhibitor	Non-Approved_Non-significant	Stattic_S100A9	81
BMS-911543	S100A4	0.028851	0.87	0.867345	Investigational (Ph 1)	Kinase inhibitor	JAK2 inhibitor	Non-Approved_Non-significant	BMS-911543_S100A4	36
Simvastatin	S100A11	0.0286838	0.87	0.868107	Approved (non-oncology)	Metabolic modifier	HMG CoA reductase inhibitor	Non-Approved_Non-significant	Simvastatin_S100A11	36
Chlorambucil	S100A13	0.210759	0.22	0.869048	Approved	Conv. Chemo	Nitrogen mustard alkylating agent	Approved_Non-significant	Chlorambucil_S100A13	36
Floxuridine	S100A9	-0.104695	0.54	0.869445	Approved	Conv. Chemo	Antimetabolite, Analog of 5-fluorouracil	Approved_Non-significant	Floxuridine_S100A9	36
Topotecan	S100A6	-0.0508503	0.65	0.869481	Approved	Conv. Chemo	Topoisomerase I inhibitor. Camptothecin analog	Approved_Non-significant	Topotecan_S100A6	81
Mitoxantrone	S100A13	0.020615	0.87	0.8695	Approved	Conv. Chemo	Topoisomerase II inhibitor	Approved_Non-significant	Mitoxantrone_S100A13	66
SGI-1776	S100A4	-0.0204455	0.87	0.870563	Investigational (Ph 1)	Kinase inhibitor	PIM kinase inhibitor	Non-Approved_Non-significant	SGI-1776_S100A4	66
Geldanamycin	S100A4	-0.022779	0.87	0.871384	Probe	HSP inhibitor	HSP90 inhibitor	Non-Approved_Non-significant	Geldanamycin_S100A4	53
Dovitinib	S100A12	-0.110309	0.33	0.871779	Investigational (Ph 3)	Kinase inhibitor	FGFR inhibitor	Non-Approved_Non-significant	Dovitinib_S100A12	81
Sirolimus	S100A10	-0.0773366	0.65	0.8719	Approved	Rapalog	binds FKBP12, causes inhibition of mTORC1	Approved_Non-significant	Sirolimus_S100A10	36
Mocetinostat	S100A6	-0.0504985	0.65	0.872485	Investigational (Ph 2)	Differentiating/ epigenetic modifier	HDAC inhibitor (HDAC1 & 2-selective)	Non-Approved_Non-significant	Mocetinostat_S100A6	81
C646	S100A8	-0.138292	0.22	0.872984	Probe	Differentiating/ epigenetic modifier	p300/CREB-binding protein (CBP) inhibitor	Non-Approved_Non-significant	C646_S100A8	81
NVP-LGK974	S100A12	0.149332	0.33	0.873464	Investigational (Ph 1)	Other	PORCN inhibitor	Non-Approved_Non-significant	NVP-LGK974_S100A12	45
Venetoclax	S100A8	0.0777559	0.44	0.87456	Approved (US)	Apoptotic modulator	Bcl-2-selective inhibitor	Non-Approved_Non-significant	Venetoclax_S100A8	102
CUDC-907	S100A10	-0.118597	0.44	0.875584	Investigational (Ph 2)	Differentiating/ epigenetic modifier	HDAC1/2/3/10, PI3Kalpha inhibitor	Non-Approved_Non-significant	CUDC-907_S100A10	45
PAC-1	S100A9	0.0269382	0.88	0.87607	Investigational (Ph 1)	Apoptotic modulator	procaspase-3 activator	Non-Approved_Non-significant	PAC-1_S100A9	36
Mitomycin C	S100A13	0.0268957	0.88	0.876264	Approved	Conv. Chemo	Antineoplastic anatibiotic, DNA crosslinker	Approved_Non-significant	Mitomycin C_S100A13	36
4-hydroxytamoxifen	S100A9	-0.0268041	0.88	0.876682	Investigational as a gel preparation	Hormone therapy	Selective estrogen receptor modulator	Non-Approved_Non-significant	4-hydroxytamoxifen_S100A9	36
Momelotinib	S100A10	-0.179068	0.11	0.877633	Investigational (Ph 2)	Kinase inhibitor	JAK1 & 2 inhibitor	Non-Approved_Non-significant	Momelotinib_S100A10	81
ABT-751	S100A6	0.0760912	0.66	0.878878	Investigational (Ph 2)	Conv. Chemo	Mitotic inhibitor. Colchicine site binding microtubule depolymerizer.	Non-Approved_Non-significant	ABT-751_S100A6	36
Vinorelbine	S100A4	0.0262548	0.88	0.87919	Approved	Conv. Chemo	Mitotic inhibitor. Vinca alkaloid microtubule depolymerizer	Approved_Non-significant	Vinorelbine_S100A4	36
Chlorambucil	S100A11	-0.026243	0.88	0.879245	Approved	Conv. Chemo	Nitrogen mustard alkylating agent	Approved_Non-significant	Chlorambucil_S100A11	36
Vincristine	S100A11	0.0171191	0.88	0.879433	Approved	Conv. Chemo	Mitotic inhibitor. Vinca alkaloid microtubule depolymerizer	Approved_Non-significant	Vincristine_S100A11	81
UNC0638	S100A4	0.067319	0.55	0.88067	Probe	Differentiating/ epigenetic modifier	G9a/GLP inhibitor	Non-Approved_Non-significant	UNC0638_S100A4	81
AZD1152-HQPA	S100A13	-0.0259305	0.88	0.880672	Investigational (Ph 3)	Kinase inhibitor	Aurora B inhibitor	Non-Approved_Non-significant	AZD1152-HQPA_S100A13	36
Methotrexate	S100A12	-0.166844	0.33	0.882042	Approved	Metabolic modifier	Antimetabolite, Anti-folate agent	Approved_Non-significant	Methotrexate_S100A12	36
Flutamide	S100A6	-0.049997	0.77	0.882446	Approved	Hormone therapy	Nonsteroidal antiandrogen	Approved_Non-significant	Flutamide_S100A6	36
PF-3845	S100A6	0.132404	0.44	0.882857	Probe	Other	FAAH inhibitor	Non-Approved_Non-significant	PF-3845_S100A6	36
Raloxifene	S100A12	-0.132386	0.44	0.882978	Approved	Hormone therapy	Selective estrogen receptor modulator	Approved_Non-significant	Raloxifene_S100A12	36
Plicamycin	S100A10	0.0146971	0.88	0.883438	Approved	Conv. Chemo	RNA synthesis inhibitor	Approved_Non-significant	Plicamycin_S100A10	102
Neratinib	S100A6	0.0253154	0.88	0.883483	Approved (US)	Kinase inhibitor	HER2, EGFR inhibitor	Non-Approved_Non-significant	Neratinib_S100A6	36
MK-2206	S100A11	-0.0497552	0.77	0.883673	Investigational (Ph 2)	Kinase inhibitor	AKT inhibitor	Non-Approved_Non-significant	MK-2206_S100A11	36
Galunisertib	S100A4	0.0865874	0.44	0.884238	Investigational (Ph 2)	Kinase inhibitor	TGF-B/Smad inhibitor	Non-Approved_Non-significant	Galunisertib_S100A4	81
4-hydroxytamoxifen	S100A8	0.0494846	0.77	0.885046	Investigational as a gel preparation	Hormone therapy	Selective estrogen receptor modulator	Non-Approved_Non-significant	4-hydroxytamoxifen_S100A8	36
Fingolimod	S100A6	0.0494368	0.77	0.885288	Approved	Other	S1PR antagonist	Approved_Non-significant	Fingolimod_S100A6	36
Sirolimus	S100A9	0.102041	0.55	0.885957	Approved	Rapalog	binds FKBP12, causes inhibition of mTORC1	Approved_Non-significant	Sirolimus_S100A9	36
Trametinib	S100A11	-0.0143401	0.89	0.88625	Approved	Kinase inhibitor	MEK1/2 inhibitor	Approved_Non-significant	Trametinib_S100A11	102
Fingolimod	S100A11	0.0245896	0.89	0.886802	Approved	Other	S1PR antagonist	Approved_Non-significant	Fingolimod_S100A11	36
Binimetinib	S100A4	-0.0243487	0.89	0.887904	Investigational (Ph 2)	Kinase inhibitor	MEK1/2 inhibitor	Non-Approved_Non-significant	Binimetinib_S100A4	36
Sapanisertib	S100A11	-0.0158778	0.89	0.888117	Investigational (Ph 1)	Kinase inhibitor	mTOR inhibitor	Non-Approved_Non-significant	Sapanisertib_S100A11	81
Stattic	S100A11	-0.0158428	0.89	0.888361	Probe	Other	STAT3 SH2 domain inhibitor	Non-Approved_Non-significant	Stattic_S100A11	81
SGI-1776	S100A8	0.054027	0.67	0.888774	Investigational (Ph 1)	Kinase inhibitor	PIM kinase inhibitor	Non-Approved_Non-significant	SGI-1776_S100A8	66
Tubastatin A	S100A12	0.0487064	0.78	0.888997	Probe	Differentiating/ epigenetic modifier	HDAC6 inhibitor	Non-Approved_Non-significant	Tubastatin A_S100A12	36
Fludarabine	S100A4	0.208535	0.22	0.889065	Approved	Conv. Chemo	Antimetabolite, Purine analog	Approved_Non-significant	Fludarabine_S100A4	36
Doramapimod	S100A12	-0.0139687	0.89	0.889177	Investigational (Ph 1)	Kinase inhibitor	p38MAPK inhibitor	Non-Approved_Non-significant	Doramapimod_S100A12	102
Deferoxamine	S100A6	-0.015703	0.89	0.889341	Approved (non-oncology)	Other	Iron chelator	Non-Approved_Non-significant	Deferoxamine_S100A6	81
GSK269962	S100A12	-0.0430779	0.67	0.889688	Probe	Kinase inhibitor	ROCK1 and ROCK2 inhibitor	Non-Approved_Non-significant	GSK269962_S100A12	102
PF-3845	S100A10	-0.023944	0.89	0.889756	Probe	Other	FAAH inhibitor	Non-Approved_Non-significant	PF-3845_S100A10	36
Iniparib	S100A8	0.0316353	0.78	0.890514	Investigational (Ph 3)	Differentiating/ epigenetic modifier	PARP inhibitor	Non-Approved_Non-significant	Iniparib_S100A8	81
Tubastatin A	S100A10	0.0231288	0.89	0.893487	Probe	Differentiating/ epigenetic modifier	HDAC6 inhibitor	Non-Approved_Non-significant	Tubastatin A_S100A10	36
Fludarabine	S100A10	-0.0477919	0.78	0.893647	Approved	Conv. Chemo	Antimetabolite, Purine analog	Approved_Non-significant	Fludarabine_S100A10	36
Unknown [FIMM003726]	S100A10	-0.0167011	0.89	0.894117			FF	Non-Approved_Non-significant	Unknown [FIMM003726]_S100A10	66
Selumetinib	S100A4	0.0658948	0.56	0.894245	Investigational (Ph 3)	Kinase inhibitor	MEK1/2 inhibitor	Non-Approved_Non-significant	Selumetinib_S100A4	81
Deferoxamine	S100A11	0.108387	0.34	0.894575	Approved (non-oncology)	Other	Iron chelator	Non-Approved_Non-significant	Deferoxamine_S100A11	81
MK-2206	S100A6	0.0732148	0.67	0.895075	Investigational (Ph 2)	Kinase inhibitor	AKT inhibitor	Non-Approved_Non-significant	MK-2206_S100A6	36
TAK-530	S100A10	0.0415737	0.78	0.895811	Investigational (Ph 1)	Kinase inhibitor	pan-RAF inhibitor	Non-Approved_Non-significant	TAK-530_S100A10	46
2-methoxyestradiol	S100A13	0.130491	0.45	0.896221	Investigational (Ph 2)	Other	Angiogenesis inhibitor	Non-Approved_Non-significant	2-methoxyestradiol_S100A13	36
Refametinib	S100A10	-0.158306	0.11	0.896222	Investigational (Ph 2)	Kinase inhibitor	MEK1/2 inhibitor	Non-Approved_Non-significant	Refametinib_S100A10	102
Nelarabine	S100A8	0.130479	0.45	0.896307	Approved	Conv. Chemo	Nucleoside analog, DNA, RNA synth inhibitor	Approved_Non-significant	Nelarabine_S100A8	36
NVP-LGK974	S100A10	0.0199323	0.9	0.896598	Investigational (Ph 1)	Other	PORCN inhibitor	Non-Approved_Non-significant	NVP-LGK974_S100A10	45
BIIB021	S100A6	0.0224227	0.9	0.896721	Investigational (Ph 2)	HSP inhibitor	HSP90 inhibitor	Non-Approved_Non-significant	BIIB021_S100A6	36
Decitabine	S100A4	0.130223	0.45	0.898105	Approved	Differentiating/ epigenetic modifier	Nucleoside analog DNA methyl transferase inhibitor	Approved_Non-significant	Decitabine_S100A4	36
Binimetinib	S100A8	-0.130135	0.45	0.898723	Investigational (Ph 2)	Kinase inhibitor	MEK1/2 inhibitor	Non-Approved_Non-significant	Binimetinib_S100A8	36
Vemurafenib	S100A9	0.0421074	0.67	0.89911	Approved	Kinase inhibitor	B-Raf(V600E) inhibitor	Approved_Non-significant	Vemurafenib_S100A9	102
Vandetanib	S100A11	0.269162	0.11	0.899322	Approved	Kinase inhibitor	VEGFR,EGFR, RET inhibitor	Approved_Non-significant	Vandetanib_S100A11	36
Sunitinib	S100A11	-0.0158222	0.9	0.899659	Approved	Kinase inhibitor	Broad TK inhibitor	Approved_Non-significant	Sunitinib_S100A11	66
Tivozanib	S100A10	-0.207355	0.22	0.899813	Investigational (Ph 3)	Kinase inhibitor	VEGFR1, 2, 3, c-Kit, PDGFRB inhibitor	Non-Approved_Non-significant	Tivozanib_S100A10	36
AVN944	S100A4	0.164558	0.34	0.900073	Investigational (Ph 2)	Metabolic modifier	IMPDH inhibitor	Non-Approved_Non-significant	AVN944_S100A4	36
SCH772984	S100A13	0.0291159	0.79	0.900242	Probe	Kinase inhibitor	ERK1 & 2 inhibitor	Non-Approved_Non-significant	SCH772984_S100A13	88
Docetaxel	S100A4	0.0722465	0.68	0.900553	Approved	Conv. Chemo	Mitotic inhibitor, taxane microtubule stabilizer	Approved_Non-significant	Docetaxel_S100A4	36
VGX-1027	S100A11	0.151325	0.23	0.900708	Investigational (Ph 1)	Immunomodulatory	Nitric oxide-donating immunomodulator	Non-Approved_Non-significant	VGX-1027_S100A11	66
Crizotinib	S100A11	0.072209	0.68	0.900765	Approved	Kinase inhibitor	ALK, c-Met inhibitor	Approved_Non-significant	Crizotinib_S100A11	36
Prednisone	S100A11	-0.0462264	0.79	0.901623	Approved	Immunomodulatory	Immunomodulatory agent	Approved_Non-significant	Prednisone_S100A11	36
Teniposide	S100A12	-0.129556	0.45	0.9028	Approved	Conv. Chemo	Topoisomerase II inhibitor	Approved_Non-significant	Teniposide_S100A12	36
Clomifene	S100A11	0.0718239	0.68	0.902947	Approved	Hormone therapy	Selective estrogen receptor modulator	Approved_Non-significant	Clomifene_S100A11	36
PF 431396	S100A4	-0.0137204	0.9	0.903239	Probe	Kinase inhibitor	FAK/PYK2 inhibitor	Non-Approved_Non-significant	PF 431396_S100A4	81
Idarubicin	S100A11	0.0136979	0.9	0.903398	Approved	Conv. Chemo	Topoisomerase II inhibitor	Approved_Non-significant	Idarubicin_S100A11	81
Obatoclax	S100A11	-0.0298746	0.79	0.90423	Investigational (Ph 3)	Apoptotic modulator	Bcl-2 family inhibitor	Non-Approved_Non-significant	Obatoclax_S100A11	81
GSK343	S100A6	0.0715803	0.68	0.904328	Probe	Differentiating/ epigenetic modifier	EZH2 inhibitor	Non-Approved_Non-significant	GSK343_S100A6	36
Sonidegib	S100A6	0.0988152	0.57	0.906227	Approved	Hedgehog inhibitor	Smothened (Hh) inhib	Approved_Non-significant	Sonidegib_S100A6	36
Floxuridine	S100A6	-0.0203377	0.91	0.90628	Approved	Conv. Chemo	Antimetabolite, Analog of 5-fluorouracil	Approved_Non-significant	Floxuridine_S100A6	36
Auranofin	S100A4	0.0262612	0.79	0.906651	Approved	Conv. Chemo	Antirheumatic agent	Approved_Non-significant	Auranofin_S100A4	102
Tipifarnib	S100A4	0.0202137	0.91	0.906849	Investigational (Ph 3)	Differentiating/ epigenetic modifier	Farnesyltransferase inhibitor	Non-Approved_Non-significant	Tipifarnib_S100A4	36
Fedratinib	S100A9	-0.145502	0.34	0.907319	Investigational (Ph 2)	Kinase inhibitor	JAK2-selective inhibitor	Non-Approved_Non-significant	Fedratinib_S100A9	45
SCH772984	S100A11	0.0125249	0.91	0.907797	Probe	Kinase inhibitor	ERK1 & 2 inhibitor	Non-Approved_Non-significant	SCH772984_S100A11	88
Pomalidomide	S100A6	-0.0124637	0.91	0.908245	Approved	Immunomodulatory	Immunomodulatory agent, anti-angiogenic	Approved_Non-significant	Pomalidomide_S100A6	88
Sepantronium bromide	S100A12	-0.0449192	0.79	0.908297	Investigational (Ph 2)	Apoptotic modulator	Survivin inhibitor	Non-Approved_Non-significant	Sepantronium bromide_S100A12	36
KU-60019	S100A9	-0.0629465	0.68	0.908308	Probe	Kinase inhibitor	ATM inhibitor	Non-Approved_Non-significant	KU-60019_S100A9	45
AT9283	S100A13	0.0447337	0.8	0.909245	Investigational (Ph 2)	Kinase inhibitor	Aurora A & B, Jak2, Flt, Abl inhibitor	Non-Approved_Non-significant	AT9283_S100A13	36
Pimasertib	S100A4	-0.0112977	0.91	0.910269	Investigational (Ph 2)	Kinase inhibitor	MEK1/2 inhibitor	Non-Approved_Non-significant	Pimasertib_S100A4	102
Teniposide	S100A10	-0.0981327	0.57	0.910543	Approved	Conv. Chemo	Topoisomerase II inhibitor	Approved_Non-significant	Teniposide_S100A10	36
Pomalidomide	S100A4	-0.0278269	0.8	0.910747	Approved	Immunomodulatory	Immunomodulatory agent, anti-angiogenic	Approved_Non-significant	Pomalidomide_S100A4	88
Cytarabine	S100A6	-0.0443622	0.8	0.911144	Approved	Conv. Chemo	Antimetabolite, interferes with DNA synthesis	Approved_Non-significant	Cytarabine_S100A6	36
Cytarabine	S100A9	-0.0979341	0.57	0.911799	Approved	Conv. Chemo	Antimetabolite, interferes with DNA synthesis	Approved_Non-significant	Cytarabine_S100A9	36
Hydroxyfasudil	S100A13	-0.0168142	0.91	0.912705	Approved (Japan)	Kinase inhibitor	ROCK, PKA, PKG, PRK inhibitor	Non-Approved_Non-significant	Hydroxyfasudil_S100A13	45
Vismodegib	S100A12	-0.0123468	0.91	0.912887	Approved	Hedgehog inhibitor	Smothened (Hh) inhibitor	Approved_Non-significant	Vismodegib_S100A12	81
Gemcitabine	S100A12	-0.0439812	0.8	0.913094	Approved	Conv. Chemo	Antimetabolite, Nucleoside analog	Approved_Non-significant	Gemcitabine_S100A12	36
Selumetinib	S100A6	-0.0838734	0.46	0.91322	Investigational (Ph 3)	Kinase inhibitor	MEK1/2 inhibitor	Non-Approved_Non-significant	Selumetinib_S100A6	81
BIIB021	S100A11	-0.0438145	0.8	0.913947	Investigational (Ph 2)	HSP inhibitor	HSP90 inhibitor	Non-Approved_Non-significant	BIIB021_S100A11	36
AZD1208	S100A13	0.113654	0.46	0.914508	Investigational (Ph 1)	Kinase inhibitor	PIM1, 2, 3 kinase inhibitor	Non-Approved_Non-significant	AZD1208_S100A13	45
Gandotinib	S100A8	-0.267784	0.11	0.914705	Investigational (Ph 2)	Kinase inhibitor	JAK2 inhibitor	Non-Approved_Non-significant	Gandotinib_S100A8	36
Vismodegib	S100A11	-0.0285258	0.8	0.914775	Approved	Hedgehog inhibitor	Smothened (Hh) inhibitor	Approved_Non-significant	Vismodegib_S100A11	81
Sorafenib	S100A12	-0.0119154	0.92	0.915919	Approved	Kinase inhibitor	B-Raf, FGFR-1, VEGFR-2 & -3, PDGFR-beta, KIT, and FLT3 inhib	Approved_Non-significant	Sorafenib_S100A12	81
Simvastatin	S100A6	0.0434092	0.8	0.916022	Approved (non-oncology)	Metabolic modifier	HMG CoA reductase inhibitor	Non-Approved_Non-significant	Simvastatin_S100A6	36
BX-912	S100A13	0.0863949	0.57	0.916077	Probe	Kinase inhibitor	PDK1 inhibitor	Non-Approved_Non-significant	BX-912_S100A13	45
Prednisolone	S100A11	-0.0635136	0.57	0.917161	Approved	Immunomodulatory	Glucocorticoid, immunomodulatory agent	Approved_Non-significant	Prednisolone_S100A11	81
2-methoxyestradiol	S100A4	-0.0178136	0.92	0.91787	Investigational (Ph 2)	Other	Angiogenesis inhibitor	Non-Approved_Non-significant	2-methoxyestradiol_S100A4	36
Buparlisib	S100A11	-0.0116351	0.92	0.91789	Investigational (Ph 2)	Kinase inhibitor	PI3K inhibitor, pan-class I	Non-Approved_Non-significant	Buparlisib_S100A11	81
Flutamide	S100A12	-0.0690996	0.69	0.918438	Approved	Hormone therapy	Nonsteroidal antiandrogen	Approved_Non-significant	Flutamide_S100A12	36
Doramapimod	S100A13	0.0400718	0.69	0.918995	Investigational (Ph 1)	Kinase inhibitor	p38MAPK inhibitor	Non-Approved_Non-significant	Doramapimod_S100A13	102
Vismodegib	S100A10	0.0449967	0.69	0.919978	Approved	Hedgehog inhibitor	Smothened (Hh) inhibitor	Approved_Non-significant	Vismodegib_S100A10	81
NVP-RAF265	S100A10	0.0278434	0.81	0.920122	Investigational (Ph 2)	Kinase inhibitor	C-Raf inhibitor, unclear MoA	Non-Approved_Non-significant	NVP-RAF265_S100A10	81
Paclitaxel	S100A6	0.0425439	0.81	0.920456	Approved	Conv. Chemo	Mitotic inhibitor, taxane microtubule stabilizer	Approved_Non-significant	Paclitaxel_S100A6	36
AZD1208	S100A8	-0.18252	0.23	0.920497	Investigational (Ph 1)	Kinase inhibitor	PIM1, 2, 3 kinase inhibitor	Non-Approved_Non-significant	AZD1208_S100A8	45
Mitomycin C	S100A9	-0.0684144	0.69	0.92235	Approved	Conv. Chemo	Antineoplastic anatibiotic, DNA crosslinker	Approved_Non-significant	Mitomycin C_S100A9	36
Lenalidomide	S100A4	0.0396634	0.69	0.923004	Approved	Immunomodulatory	Immunomodulatory	Approved_Non-significant	Lenalidomide_S100A4	102
AT9283	S100A6	0.0680438	0.69	0.924468	Investigational (Ph 2)	Kinase inhibitor	Aurora A & B, Jak2, Flt, Abl inhibitor	Non-Approved_Non-significant	AT9283_S100A6	36
Prednisolone	S100A8	0.0106861	0.92	0.924567	Approved	Immunomodulatory	Glucocorticoid, immunomodulatory agent	Approved_Non-significant	Prednisolone_S100A8	81
Clofarabine	S100A10	-0.00936628	0.93	0.925561	Approved	Conv. Chemo	Antimetabolite, Purine analog	Approved_Non-significant	Clofarabine_S100A10	102
Irinotecan	S100A6	-0.016099	0.93	0.925752	Approved	Conv. Chemo	Topoisomerase I inhibitor. Camptothecin prodrug analog	Approved_Non-significant	Irinotecan_S100A6	36
Obatoclax	S100A12	0.04427	0.69	0.92632	Investigational (Ph 3)	Apoptotic modulator	Bcl-2 family inhibitor	Non-Approved_Non-significant	Obatoclax_S100A12	81
Raloxifene	S100A11	0.0956417	0.58	0.926371	Approved	Hormone therapy	Selective estrogen receptor modulator	Approved_Non-significant	Raloxifene_S100A11	36
PAC-1	S100A11	0.0956371	0.58	0.9264	Investigational (Ph 1)	Apoptotic modulator	procaspase-3 activator	Non-Approved_Non-significant	PAC-1_S100A11	36
PF-00477736	S100A8	-0.0155827	0.93	0.928127	Investigational (Ph 1)	Kinase inhibitor	Chk1 inhibitor	Non-Approved_Non-significant	PF-00477736_S100A8	36
Vandetanib	S100A9	0.0409963	0.81	0.928399	Approved	Kinase inhibitor	VEGFR,EGFR, RET inhibitor	Approved_Non-significant	Vandetanib_S100A9	36
Valrubicin	S100A4	0.015445	0.93	0.92876	Approved	Conv. Chemo	Topoisomerase II inhibitor	Approved_Non-significant	Valrubicin_S100A4	36
Clomifene	S100A13	0.125627	0.47	0.930703	Approved	Hormone therapy	Selective estrogen receptor modulator	Approved_Non-significant	Clomifene_S100A13	36
SNS-032	S100A11	0.0947294	0.58	0.932199	Investigational (Ph 2)	Kinase inhibitor	CDK inhibitor	Non-Approved_Non-significant	SNS-032_S100A11	36
Quisinostat	S100A11	-0.00832928	0.93	0.933783	Investigational (Ph 2)	Differentiating/ epigenetic modifier	HDAC inhibitor	Non-Approved_Non-significant	Quisinostat_S100A11	102
Belinostat	S100A11	-0.039897	0.82	0.934051	Approved (US)	Differentiating/ epigenetic modifier	HDAC inhibitor	Non-Approved_Non-significant	Belinostat_S100A11	36
Sunitinib	S100A10	-0.0481934	0.7	0.934373	Approved	Kinase inhibitor	Broad TK inhibitor	Approved_Non-significant	Sunitinib_S100A10	66
(-)JQ1	S100A13	0.0141388	0.93	0.934771	Probe	Differentiating/ epigenetic modifier	Inactive stereoisomer of (+)JQ1	Non-Approved_Non-significant	(-)JQ1_S100A13	36
Olaparib	S100A10	-0.12496	0.47	0.935493	Approved	Differentiating/ epigenetic modifier	PARP inhibitor	Approved_Non-significant	Olaparib_S100A10	36
SGC0946	S100A8	-0.009102	0.94	0.935723	Probe	Differentiating/ epigenetic modifier	DOT1L inhibitor	Non-Approved_Non-significant	SGC0946_S100A8	81
Navitoclax	S100A10	0.00804121	0.94	0.936068	Investigational (Ph 2)	Apoptotic modulator	Bcl-2/Bcl-xL inhibitor	Non-Approved_Non-significant	Navitoclax_S100A10	102
GSK343	S100A12	0.0135179	0.94	0.937631	Probe	Differentiating/ epigenetic modifier	EZH2 inhibitor	Non-Approved_Non-significant	GSK343_S100A12	36
UNC0642	S100A12	0.0135153	0.94	0.937643	Probe	Differentiating/ epigenetic modifier	G9a/GLP inhibitor	Non-Approved_Non-significant	UNC0642_S100A12	36
Serdemetan	S100A13	-0.0135144	0.94	0.937647	Investigational (Ph 1)	Apoptotic modulator	HDM2-p53 antagonist	Non-Approved_Non-significant	Serdemetan_S100A13	36
Valrubicin	S100A6	0.0391274	0.82	0.938013	Approved	Conv. Chemo	Topoisomerase II inhibitor	Approved_Non-significant	Valrubicin_S100A6	36
Valproic acid	S100A11	0.124528	0.47	0.938592	Approved	Differentiating/ epigenetic modifier	HDAC inhibitor	Approved_Non-significant	Valproic acid_S100A11	36
GSK269962	S100A6	0.00770317	0.94	0.93875	Probe	Kinase inhibitor	ROCK1 and ROCK2 inhibitor	Non-Approved_Non-significant	GSK269962_S100A6	102
Etoposide	S100A12	-0.159723	0.35	0.938954	Approved	Conv. Chemo	Topoisomerase II inhibitor	Approved_Non-significant	Etoposide_S100A12	36
Pipobroman	S100A6	0.0654996	0.7	0.939053	Approved	Conv. Chemo	Alkylating agent	Approved_Non-significant	Pipobroman_S100A6	36
Alvespimycin	S100A6	-0.00765989	0.94	0.939094	Investigational (Ph 2)	HSP inhibitor	HSP90 inhibitor	Non-Approved_Non-significant	Alvespimycin_S100A6	102
Lapatinib	S100A12	-0.0130853	0.94	0.939623	Approved	Kinase inhibitor	HER2, EGFR inhibitor	Approved_Non-significant	Lapatinib_S100A12	36
Tubastatin A	S100A8	0.0653047	0.71	0.940174	Probe	Differentiating/ epigenetic modifier	HDAC6 inhibitor	Non-Approved_Non-significant	Tubastatin A_S100A8	36
Lenalidomide	S100A9	-0.0223182	0.82	0.941493	Approved	Immunomodulatory	Immunomodulatory	Approved_Non-significant	Lenalidomide_S100A9	102
Deferoxamine	S100A13	-0.0250882	0.82	0.941789	Approved (non-oncology)	Other	Iron chelator	Non-Approved_Non-significant	Deferoxamine_S100A13	81
PS-1145	S100A4	-0.0902575	0.47	0.942166	Probe	Kinase inhibitor	IKK-2 inhibitor	Non-Approved_Non-significant	PS-1145_S100A4	66
Momelotinib	S100A4	-0.0424573	0.71	0.942213	Investigational (Ph 2)	Kinase inhibitor	JAK1 & 2 inhibitor	Non-Approved_Non-significant	Momelotinib_S100A4	81
Binimetinib	S100A11	-0.202769	0.24	0.942419	Investigational (Ph 2)	Kinase inhibitor	MEK1/2 inhibitor	Non-Approved_Non-significant	Binimetinib_S100A11	36
AT-406	S100A6	-0.00814637	0.94	0.94246	Investigational (Ph 1)	Apoptotic modulator	XIAP, cIAP1, cIAP2 inhibitor	Non-Approved_Non-significant	AT-406_S100A6	81
Cisplatin	S100A9	-0.123888	0.47	0.943204	Approved	Conv. Chemo	Platinum-based antineoplastic agent	Approved_Non-significant	Cisplatin_S100A9	36
Refametinib	S100A11	-0.00706829	0.94	0.94379	Investigational (Ph 2)	Kinase inhibitor	MEK1/2 inhibitor	Non-Approved_Non-significant	Refametinib_S100A11	102
(5Z)-7-Oxozeaenol	S100A11	-0.00787322	0.94	0.944386	Probe	Kinase inhibitor	TAK1 inhibitor	Non-Approved_Non-significant	(5Z)-7-Oxozeaenol_S100A11	81
Valproic acid	S100A6	0.0645356	0.71	0.9446	Approved	Differentiating/ epigenetic modifier	HDAC inhibitor	Approved_Non-significant	Valproic acid_S100A6	36
TH588	S100A8	0.0105178	0.95	0.94533	Probe	Metabolic modifier	MTH1 inhibitor	Non-Approved_Non-significant	TH588_S100A8	45
Ridaforolimus	S100A13	0.0376678	0.83	0.945537	Investigational (Ph 3)	Rapalog	binds FKBP12, causes inhibition of mTORC1	Non-Approved_Non-significant	Ridaforolimus_S100A13	36
VER 155008	S100A4	0.00765371	0.95	0.945934	Probe	HSP inhibitor	HSP70 inhibitor	Non-Approved_Non-significant	VER 155008_S100A4	81
UNC0638	S100A11	-0.0420222	0.71	0.946042	Probe	Differentiating/ epigenetic modifier	G9a/GLP inhibitor	Non-Approved_Non-significant	UNC0638_S100A11	81
Trametinib	S100A4	0.0216718	0.83	0.947234	Approved	Kinase inhibitor	MEK1/2 inhibitor	Approved_Non-significant	Trametinib_S100A4	102
ZSTK474	S100A11	0.0113256	0.95	0.94773	Investigational (Ph 1)	Kinase inhibitor	PI3K gamma selective inhibitor	Non-Approved_Non-significant	ZSTK474_S100A11	36
Enzastaurin	S100A10	-0.0371149	0.71	0.948162	Investigational (Ph 3)	Kinase inhibitor	PKCbeta inhibitor	Non-Approved_Non-significant	Enzastaurin_S100A10	102
Idasanutlin	S100A13	-0.00988207	0.95	0.94863	Investigational (Ph 3)	Apoptotic modulator	p53-MDM2 inhibitor	Non-Approved_Non-significant	Idasanutlin_S100A13	45
Tubastatin A	S100A11	0.1585	0.36	0.948946	Probe	Differentiating/ epigenetic modifier	HDAC6 inhibitor	Non-Approved_Non-significant	Tubastatin A_S100A11	36
Bleomycin	S100A13	0.0109543	0.95	0.949441	Approved	Conv. Chemo	Glycopeptide antibiotic, causes DNA breaks	Approved_Non-significant	Bleomycin_S100A13	36
AVN944	S100A10	-0.0366833	0.83	0.95062	Investigational (Ph 2)	Metabolic modifier	IMPDH inhibitor	Non-Approved_Non-significant	AVN944_S100A10	36
Pravastatin	S100A6	-0.0918504	0.59	0.950696	Approved (non-oncology)	Metabolic modifier	HMG CoA reductase inhibitor	Non-Approved_Non-significant	Pravastatin_S100A6	36
Vemurafenib	S100A8	0.0212769	0.83	0.950746	Approved	Kinase inhibitor	B-Raf(V600E) inhibitor	Approved_Non-significant	Vemurafenib_S100A8	102
Prednisolone	S100A9	-0.0414693	0.71	0.950914	Approved	Immunomodulatory	Glucocorticoid, immunomodulatory agent	Approved_Non-significant	Prednisolone_S100A9	81
Dabrafenib	S100A13	-0.00616406	0.95	0.950971	Approved	Kinase inhibitor	B-Raf(V600E) inhibitor	Approved_Non-significant	Dabrafenib_S100A13	102
TGX-221	S100A9	0.0106041	0.95	0.951056	Probe	Kinase inhibitor	PI3K beta selective inhibitor	Non-Approved_Non-significant	TGX-221_S100A9	36
2-methoxyestradiol	S100A6	-0.0364754	0.83	0.951694	Investigational (Ph 2)	Other	Angiogenesis inhibitor	Non-Approved_Non-significant	2-methoxyestradiol_S100A6	36
Sirolimus	S100A4	0.0104343	0.95	0.951839	Approved	Rapalog	binds FKBP12, causes inhibition of mTORC1	Approved_Non-significant	Sirolimus_S100A4	36
VER 155008	S100A12	-0.0413595	0.71	0.951883	Probe	HSP inhibitor	HSP70 inhibitor	Non-Approved_Non-significant	VER 155008_S100A12	81
Alisertib	S100A10	0.00679915	0.95	0.951963	Investigational (Ph 3)	Kinase inhibitor	Aurora A inhibitor	Non-Approved_Non-significant	Alisertib_S100A10	81
Navitoclax	S100A6	-0.0367057	0.71	0.952224	Investigational (Ph 2)	Apoptotic modulator	Bcl-2/Bcl-xL inhibitor	Non-Approved_Non-significant	Navitoclax_S100A6	102
PF-04708671	S100A11	-0.00853939	0.95	0.952576	Probe	Kinase inhibitor	p70S6K inhibitor	Non-Approved_Non-significant	PF-04708671_S100A11	51
4-hydroxytamoxifen	S100A12	0.0631444	0.71	0.952625	Investigational as a gel preparation	Hormone therapy	Selective estrogen receptor modulator	Non-Approved_Non-significant	4-hydroxytamoxifen_S100A12	36
Stattic	S100A6	-0.0236118	0.83	0.953448	Probe	Other	STAT3 SH2 domain inhibitor	Non-Approved_Non-significant	Stattic_S100A6	81
Lenalidomide	S100A8	-0.00569569	0.95	0.954692	Approved	Immunomodulatory	Immunomodulatory	Approved_Non-significant	Lenalidomide_S100A8	102
Auranofin	S100A10	-0.0710479	0.48	0.955901	Approved	Conv. Chemo	Antirheumatic agent	Approved_Non-significant	Auranofin_S100A10	102
Unknown [FIMM003726]	S100A13	0.0453806	0.72	0.956653			FF	Non-Approved_Non-significant	Unknown [FIMM003726]_S100A13	66
C646	S100A11	0.0231711	0.84	0.956934	Probe	Differentiating/ epigenetic modifier	p300/CREB-binding protein (CBP) inhibitor	Non-Approved_Non-significant	C646_S100A11	81
Serdemetan	S100A4	-0.0353948	0.84	0.957281	Investigational (Ph 1)	Apoptotic modulator	HDM2-p53 antagonist	Non-Approved_Non-significant	Serdemetan_S100A4	36
Clofarabine	S100A4	0.15499	0.12	0.958712	Approved	Conv. Chemo	Antimetabolite, Purine analog	Approved_Non-significant	Clofarabine_S100A4	102
Tepotinib	S100A8	0.00582396	0.96	0.958846	Investigational (Ph 1)	Kinase inhibitor	c-Met inhibitor	Non-Approved_Non-significant	Tepotinib_S100A8	81
Everolimus	S100A11	-0.0057066	0.96	0.959675	Approved	Rapalog	binds FKBP12, causes inhibition of mTORC1	Approved_Non-significant	Everolimus_S100A11	81
Geldanamycin	S100A10	-0.0503558	0.72	0.960376	Probe	HSP inhibitor	HSP90 inhibitor	Non-Approved_Non-significant	Geldanamycin_S100A10	53
Cytarabine	S100A13	0.00856113	0.96	0.960477	Approved	Conv. Chemo	Antimetabolite, interferes with DNA synthesis	Approved_Non-significant	Cytarabine_S100A13	36
Clomifene	S100A4	0.0084953	0.96	0.960781	Approved	Hormone therapy	Selective estrogen receptor modulator	Approved_Non-significant	Clomifene_S100A4	36
VX-11E	S100A9	-0.200804	0.24	0.961081	Probe	Kinase inhibitor	ERK1 & 2 inhibitor	Non-Approved_Non-significant	VX-11E_S100A9	36
Geldanamycin	S100A8	0.0281412	0.84	0.961669	Probe	HSP inhibitor	HSP90 inhibitor	Non-Approved_Non-significant	Geldanamycin_S100A8	53
Oxaliplatin	S100A4	0.00828349	0.96	0.961758	Approved	Conv. Chemo	Platinum-based antineoplastic agent	Approved_Non-significant	Oxaliplatin_S100A4	36
Pemetrexed	S100A11	0.121225	0.48	0.962512	Approved	Metabolic modifier	Dihydrofolate reductase inhibitor	Approved_Non-significant	Pemetrexed_S100A11	36
NMS-873	S100A4	0.0543604	0.72	0.963791	Probe	Other	p97/VCP inhibitor	Non-Approved_Non-significant	NMS-873_S100A4	45
Niraparib	S100A6	0.00782261	0.96	0.963884	Approved (US)	Differentiating/ epigenetic modifier	PARP inhibitor	Non-Approved_Non-significant	Niraparib_S100A6	36
Plicamycin	S100A13	0.0197243	0.84	0.96458	Approved	Conv. Chemo	RNA synthesis inhibitor	Approved_Non-significant	Plicamycin_S100A13	102
Stattic	S100A12	-0.102656	0.36	0.964772	Probe	Other	STAT3 SH2 domain inhibitor	Non-Approved_Non-significant	Stattic_S100A12	81
Gemcitabine	S100A10	-0.0609412	0.72	0.96538	Approved	Conv. Chemo	Antimetabolite, Nucleoside analog	Approved_Non-significant	Gemcitabine_S100A10	36
CUDC-907	S100A11	-0.00665459	0.97	0.965395	Investigational (Ph 2)	Differentiating/ epigenetic modifier	HDAC1/2/3/10, PI3Kalpha inhibitor	Non-Approved_Non-significant	CUDC-907_S100A11	45
PF-00477736	S100A13	0.200258	0.24	0.966315	Investigational (Ph 1)	Kinase inhibitor	Chk1 inhibitor	Non-Approved_Non-significant	PF-00477736_S100A13	36
Altretamine	S100A11	-0.00476273	0.97	0.96634	Approved	Conv. Chemo	Formaldehyde release, alkylating agent	Approved_Non-significant	Altretamine_S100A11	81
Iniparib	S100A11	0.102515	0.36	0.966545	Investigational (Ph 3)	Differentiating/ epigenetic modifier	PARP inhibitor	Non-Approved_Non-significant	Iniparib_S100A11	81
Niraparib	S100A9	-0.0894013	0.6	0.966556	Approved (US)	Differentiating/ epigenetic modifier	PARP inhibitor	Non-Approved_Non-significant	Niraparib_S100A9	36
CEP-32496	S100A6	-0.00642604	0.97	0.966583	Investigational (Ph 2)	Kinase inhibitor	BRAF inhibitor	Non-Approved_Non-significant	CEP-32496_S100A6	45
Vandetanib	S100A4	0.0893436	0.6	0.966931	Approved	Kinase inhibitor	VEGFR,EGFR, RET inhibitor	Approved_Non-significant	Vandetanib_S100A4	36
Filanesib	S100A6	0.146115	0.24	0.96695	Investigational (Ph 2)	Kinesin inhibitor	KSP/Eg5 inhibitor	Non-Approved_Non-significant	Filanesib_S100A6	66
Dacomitinib	S100A8	-0.0334206	0.85	0.967505	Investigational (Ph 3)	Kinase inhibitor	pan-HER inhibitor	Non-Approved_Non-significant	Dacomitinib_S100A8	36
Pravastatin	S100A10	-0.0605149	0.73	0.967854	Approved (non-oncology)	Metabolic modifier	HMG CoA reductase inhibitor	Non-Approved_Non-significant	Pravastatin_S100A10	36
Entinostat	S100A12	-0.0788581	0.48	0.968126	Investigational (Ph 2)	Differentiating/ epigenetic modifier	HDAC inhibitor	Non-Approved_Non-significant	Entinostat_S100A12	81
Daporinad	S100A12	0.0517976	0.61	0.968216	Investigational (Ph 2)	Metabolic modifier	NAMPT inhibitor	Non-Approved_Non-significant	Daporinad_S100A12	102
SCH772984	S100A10	-0.0378481	0.73	0.968356	Probe	Kinase inhibitor	ERK1 & 2 inhibitor	Non-Approved_Non-significant	SCH772984_S100A10	88
Bleomycin	S100A6	-0.0332496	0.85	0.968392	Approved	Conv. Chemo	Glycopeptide antibiotic, causes DNA breaks	Approved_Non-significant	Bleomycin_S100A6	36
Floxuridine	S100A8	-0.155982	0.36	0.969725	Approved	Conv. Chemo	Antimetabolite, Analog of 5-fluorouracil	Approved_Non-significant	Floxuridine_S100A8	36
Sepantronium bromide	S100A10	-0.00643542	0.97	0.970286	Investigational (Ph 2)	Apoptotic modulator	Survivin inhibitor	Non-Approved_Non-significant	Sepantronium bromide_S100A10	36
Vismodegib	S100A6	-0.102213	0.36	0.970339	Approved	Hedgehog inhibitor	Smothened (Hh) inhibitor	Approved_Non-significant	Vismodegib_S100A6	81
Idarubicin	S100A10	-0.0213994	0.85	0.970977	Approved	Conv. Chemo	Topoisomerase II inhibitor	Approved_Non-significant	Idarubicin_S100A10	81
KU-60019	S100A6	-0.00557584	0.97	0.971002	Probe	Kinase inhibitor	ATM inhibitor	Non-Approved_Non-significant	KU-60019_S100A6	45
Raloxifene	S100A4	-0.0599585	0.73	0.971087	Approved	Hormone therapy	Selective estrogen receptor modulator	Approved_Non-significant	Raloxifene_S100A4	36
Mitomycin C	S100A11	0.0885209	0.61	0.972285	Approved	Conv. Chemo	Antineoplastic anatibiotic, DNA crosslinker	Approved_Non-significant	Mitomycin C_S100A11	36
Quizartinib	S100A12	-0.00373851	0.97	0.972911	Investigational (Ph 3)	Kinase inhibitor	FLT3 inhibitor	Non-Approved_Non-significant	Quizartinib_S100A12	85
Decitabine	S100A12	0.155565	0.36	0.973191	Approved	Differentiating/ epigenetic modifier	Nucleoside analog DNA methyl transferase inhibitor	Approved_Non-significant	Decitabine_S100A12	36
Cabozantinib	S100A10	0.00574917	0.97	0.973453	Approved	Kinase inhibitor	VEGFR2, Met, FLT3, Tie2, Kit and Ret inhibitor	Approved_Non-significant	Cabozantinib_S100A10	36
Docetaxel	S100A6	0.00567541	0.97	0.973793	Approved	Conv. Chemo	Mitotic inhibitor, taxane microtubule stabilizer	Approved_Non-significant	Docetaxel_S100A6	36
Sotrastaurin	S100A12	0.00565909	0.97	0.973869	Investigational (Ph 2)	Kinase inhibitor	PKC inhibitor	Non-Approved_Non-significant	Sotrastaurin_S100A12	36
Sorafenib	S100A4	-0.0209062	0.85	0.974893	Approved	Kinase inhibitor	B-Raf, FGFR-1, VEGFR-2 & -3, PDGFR-beta, KIT, and FLT3 inhib	Approved_Non-significant	Sorafenib_S100A4	81
BX-912	S100A6	0.028337	0.85	0.975318	Probe	Kinase inhibitor	PDK1 inhibitor	Non-Approved_Non-significant	BX-912_S100A6	45
AZD1775	S100A8	-0.00522247	0.98	0.975884	Investigational (Ph 2)	Kinase inhibitor	Wee1 inhibitor	Non-Approved_Non-significant	AZD1775_S100A8	36
Nintedanib	S100A6	0.11935	0.49	0.976229	Approved	Kinase inhibitor	VEGFR, PDGFR, FGFR inhibitor	Approved_Non-significant	Nintedanib_S100A6	36
Cabozantinib	S100A12	-0.058929	0.73	0.977077	Approved	Kinase inhibitor	VEGFR2, Met, FLT3, Tie2, Kit and Ret inhibitor	Approved_Non-significant	Cabozantinib_S100A12	36
AZD1480	S100A11	0.00490777	0.98	0.977337	Investigational (Ph 1)	Kinase inhibitor	JAK1/2, FGFR inhibitor	Non-Approved_Non-significant	AZD1480_S100A11	36
Momelotinib	S100A6	0.00313997	0.98	0.977805	Investigational (Ph 2)	Kinase inhibitor	JAK1 & 2 inhibitor	Non-Approved_Non-significant	Momelotinib_S100A6	81
Atorvastatin	S100A6	0.00465906	0.98	0.978485	Approved	Metabolic modifier	HMG CoA reductase inhibitor	Approved_Non-significant	Atorvastatin_S100A6	36
Galunisertib	S100A13	0.00303694	0.98	0.978533	Investigational (Ph 2)	Kinase inhibitor	TGF-B/Smad inhibitor	Non-Approved_Non-significant	Galunisertib_S100A13	81
Bosutinib	S100A12	-0.19897	0.24	0.978722	Approved	Kinase inhibitor	Abl, Src inhibitor	Approved_Non-significant	Bosutinib_S100A12	36
Paclitaxel	S100A11	0.0586416	0.73	0.978752	Approved	Conv. Chemo	Mitotic inhibitor, taxane microtubule stabilizer	Approved_Non-significant	Paclitaxel_S100A11	36
Indibulin	S100A4	-0.00456353	0.98	0.978926	Investigational (Ph 2)	Conv. Chemo	Mitoric inhibitor. Microtubule depolymerizer	Non-Approved_Non-significant	Indibulin_S100A4	36
Pipobroman	S100A10	-0.0311391	0.86	0.979347	Approved	Conv. Chemo	Alkylating agent	Approved_Non-significant	Pipobroman_S100A10	36
Tamatinib	S100A4	0.00286659	0.98	0.979737	Investigational (Ph 1)	Kinase inhibitor	Syk inhibitor	Non-Approved_Non-significant	Tamatinib_S100A4	81
Atorvastatin	S100A9	0.0873574	0.61	0.979878	Approved	Metabolic modifier	HMG CoA reductase inhibitor	Approved_Non-significant	Atorvastatin_S100A9	36
Clomifene	S100A6	0.0310207	0.86	0.979963	Approved	Hormone therapy	Selective estrogen receptor modulator	Approved_Non-significant	Clomifene_S100A6	36
Quizartinib	S100A6	-0.0195403	0.86	0.981845	Investigational (Ph 3)	Kinase inhibitor	FLT3 inhibitor	Non-Approved_Non-significant	Quizartinib_S100A6	85
SGI-1776	S100A6	-0.086251	0.49	0.982146	Investigational (Ph 1)	Kinase inhibitor	PIM kinase inhibitor	Non-Approved_Non-significant	SGI-1776_S100A6	66
PS-1145	S100A9	-0.112497	0.37	0.982606	Probe	Kinase inhibitor	IKK-2 inhibitor	Non-Approved_Non-significant	PS-1145_S100A9	66
OSI-027	S100A8	-0.00373254	0.98	0.982763	Investigational (Ph 2)	Kinase inhibitor	mTOR inhibitor	Non-Approved_Non-significant	OSI-027_S100A8	36
Gandotinib	S100A10	-0.0868557	0.61	0.98316	Investigational (Ph 2)	Kinase inhibitor	JAK2 inhibitor	Non-Approved_Non-significant	Gandotinib_S100A10	36
Unknown [FIMM003726]	S100A4	0.0220248	0.86	0.983612			FF	Non-Approved_Non-significant	Unknown [FIMM003726]_S100A4	66
BMS-911543	S100A6	0.030318	0.86	0.983617	Investigational (Ph 1)	Kinase inhibitor	JAK2 inhibitor	Non-Approved_Non-significant	BMS-911543_S100A6	36
Deferoxamine	S100A4	0.130383	0.25	0.983915	Approved (non-oncology)	Other	Iron chelator	Non-Approved_Non-significant	Deferoxamine_S100A4	81
Prednisone	S100A6	0.00342418	0.98	0.984187	Approved	Immunomodulatory	Immunomodulatory agent	Approved_Non-significant	Prednisone_S100A6	36
Camptothecin	S100A13	-0.00223368	0.99	0.985799	Probe	Conv. Chemo	Topoisomerase I inhibitor	Non-Approved_Non-significant	Camptothecin_S100A13	66
BMS-911543	S100A10	-0.154035	0.37	0.985971	Investigational (Ph 1)	Kinase inhibitor	JAK2 inhibitor	Non-Approved_Non-significant	BMS-911543_S100A10	36
Nilotinib	S100A13	-0.00300608	0.99	0.986118	Approved	Kinase inhibitor	Abl inhibitor	Approved_Non-significant	Nilotinib_S100A13	36
Bleomycin	S100A8	-0.154005	0.37	0.986222	Approved	Conv. Chemo	Glycopeptide antibiotic, causes DNA breaks	Approved_Non-significant	Bleomycin_S100A8	36
Enzastaurin	S100A11	0.00172168	0.99	0.986298	Investigational (Ph 3)	Kinase inhibitor	PKCbeta inhibitor	Non-Approved_Non-significant	Enzastaurin_S100A11	102
Tubastatin A	S100A9	0.117957	0.49	0.986485	Probe	Differentiating/ epigenetic modifier	HDAC6 inhibitor	Non-Approved_Non-significant	Tubastatin A_S100A9	36
Filanesib	S100A13	0.00207394	0.99	0.986814	Investigational (Ph 2)	Kinesin inhibitor	KSP/Eg5 inhibitor	Non-Approved_Non-significant	Filanesib_S100A13	66
Decitabine	S100A13	0.00278317	0.99	0.987147	Approved	Differentiating/ epigenetic modifier	Nucleoside analog DNA methyl transferase inhibitor	Approved_Non-significant	Decitabine_S100A13	36
Pipobroman	S100A11	-0.00268441	0.99	0.987603	Approved	Conv. Chemo	Alkylating agent	Approved_Non-significant	Pipobroman_S100A11	36
Tamoxifen	S100A6	0.00261141	0.99	0.98794	Approved	Hormone therapy	Estrogen receptor antagonist	Approved_Non-significant	Tamoxifen_S100A6	36
Sepantronium bromide	S100A8	-0.0861059	0.62	0.988073	Investigational (Ph 2)	Apoptotic modulator	Survivin inhibitor	Non-Approved_Non-significant	Sepantronium bromide_S100A8	36
Palbociclib	S100A4	-0.00253867	0.99	0.988276	Approved	Kinase inhibitor	CDK4/6 inhibitor	Approved_Non-significant	Palbociclib_S100A4	36
8-amino-adenosine	S100A13	-0.00244546	0.99	0.988706	Probe	Conv. Chemo	Nucleoside analog, RNA synthesis inhibitor	Non-Approved_Non-significant	8-amino-adenosine_S100A13	36
Canertinib	S100A11	0.00231675	0.99	0.989301	Investigational (Ph 3)	Kinase inhibitor	pan-HER inhibitor	Non-Approved_Non-significant	Canertinib_S100A11	36
Veliparib	S100A8	0.00150303	0.99	0.989375	Investigational (Ph 3)	Differentiating/ epigenetic modifier	PARP inhibitor	Non-Approved_Non-significant	Veliparib_S100A8	81
VER 155008	S100A13	0.0190437	0.87	0.989711	Probe	HSP inhibitor	HSP70 inhibitor	Non-Approved_Non-significant	VER 155008_S100A13	81
PF-670462	S100A12	-0.00170279	0.99	0.990345	Probe	Kinase inhibitor	CK1epsilon and CK1delta inhibitor	Non-Approved_Non-significant	PF-670462_S100A12	53
Alvespimycin	S100A4	-0.0168246	0.87	0.990527	Investigational (Ph 2)	HSP inhibitor	HSP90 inhibitor	Non-Approved_Non-significant	Alvespimycin_S100A4	102
NMS-873	S100A11	-0.00177907	0.99	0.990746	Probe	Other	p97/VCP inhibitor	Non-Approved_Non-significant	NMS-873_S100A11	45
Topotecan	S100A4	-0.00128735	0.99	0.990899	Approved	Conv. Chemo	Topoisomerase I inhibitor. Camptothecin analog	Approved_Non-significant	Topotecan_S100A4	81
SGC-CBP30	S100A9	0.00139879	0.99	0.991106	Probe	Differentiating/ epigenetic modifier	CREBBP/EP300 bromodomain inhibitor	Non-Approved_Non-significant	SGC-CBP30_S100A9	66
BX-912	S100A11	-0.0015157	0.99	0.992116	Probe	Kinase inhibitor	PDK1 inhibitor	Non-Approved_Non-significant	BX-912_S100A11	45
Plerixafor	S100A13	-0.00169228	0.99	0.992185	Approved	Other	CXCR4 antagonist	Approved_Non-significant	Plerixafor_S100A13	36
AT9283	S100A11	-0.0854253	0.62	0.992543	Investigational (Ph 2)	Kinase inhibitor	Aurora A & B, Jak2, Flt, Abl inhibitor	Non-Approved_Non-significant	AT9283_S100A11	36
Ifosfamide	S100A10	-0.00161065	0.99	0.992562	Approved	Conv. Chemo	Nitrogen mustard alkylating agent	Approved_Non-significant	Ifosfamide_S100A10	36
GDC-0919	S100A9	0.00138549	0.99	0.992793	Investigational (Ph 1)	Immunomodulatory	IDO inhibitor	Non-Approved_Non-significant	GDC-0919_S100A9	45
Pemetrexed	S100A10	-0.0014966	0.99	0.993088	Approved	Metabolic modifier	Dihydrofolate reductase inhibitor	Approved_Non-significant	Pemetrexed_S100A10	36
Cisplatin	S100A10	-0.00145907	0.99	0.993262	Approved	Conv. Chemo	Platinum-based antineoplastic agent	Approved_Non-significant	Cisplatin_S100A10	36
Paclitaxel	S100A10	-0.00143729	0.99	0.993362	Approved	Conv. Chemo	Mitotic inhibitor, taxane microtubule stabilizer	Approved_Non-significant	Paclitaxel_S100A10	36
NVP-RAF265	S100A6	-0.000808188	0.99	0.994287	Investigational (Ph 2)	Kinase inhibitor	C-Raf inhibitor, unclear MoA	Non-Approved_Non-significant	NVP-RAF265_S100A6	81
Daporinad	S100A8	-0.000655953	0.99	0.994779	Investigational (Ph 2)	Metabolic modifier	NAMPT inhibitor	Non-Approved_Non-significant	Daporinad_S100A8	102
Mechlorethamine	S100A8	0.00110083	0.99	0.994916	Approved	Conv. Chemo	Nitrogen mustard alkylating agent	Approved_Non-significant	Mechlorethamine_S100A8	36
VGX-1027	S100A10	-0.000742583	1	0.995279	Investigational (Ph 1)	Immunomodulatory	Nitric oxide-donating immunomodulator	Non-Approved_Non-significant	VGX-1027_S100A10	66
Sirolimus	S100A6	-0.152832	0.37	0.996091	Approved	Rapalog	binds FKBP12, causes inhibition of mTORC1	Approved_Non-significant	Sirolimus_S100A6	36
Cabozantinib	S100A6	-0.0278835	0.87	0.996293	Approved	Kinase inhibitor	VEGFR2, Met, FLT3, Tie2, Kit and Ret inhibitor	Approved_Non-significant	Cabozantinib_S100A6	36
Belinostat	S100A6	-0.000772201	1	0.996434	Approved (US)	Differentiating/ epigenetic modifier	HDAC inhibitor	Non-Approved_Non-significant	Belinostat_S100A6	36
AT-406	S100A13	0.0554571	0.62	0.996651	Investigational (Ph 1)	Apoptotic modulator	XIAP, cIAP1, cIAP2 inhibitor	Non-Approved_Non-significant	AT-406_S100A13	81
Irinotecan	S100A9	-0.0553402	0.75	0.998049	Approved	Conv. Chemo	Topoisomerase I inhibitor. Camptothecin prodrug analog	Approved_Non-significant	Irinotecan_S100A9	36
Irinotecan	S100A4	-0.0274545	0.87	0.99853	Approved	Conv. Chemo	Topoisomerase I inhibitor. Camptothecin prodrug analog	Approved_Non-significant	Irinotecan_S100A4	36
Vemurafenib	S100A13	-0.000178598	1	0.998579	Approved	Kinase inhibitor	B-Raf(V600E) inhibitor	Approved_Non-significant	Vemurafenib_S100A13	102
Sonidegib	S100A8	0.116203	0.5	0.999471	Approved	Hedgehog inhibitor	Smothened (Hh) inhib	Approved_Non-significant	Sonidegib_S100A8	36
Cisplatin	S100A4	0.0843606	0.62	0.99955	Approved	Conv. Chemo	Platinum-based antineoplastic agent	Approved_Non-significant	Cisplatin_S100A4	36
Dacomitinib	S100A11	-0.0841703	0.63	1.0008	Investigational (Ph 3)	Kinase inhibitor	pan-HER inhibitor	Non-Approved_Non-significant	Dacomitinib_S100A11	36
Pemetrexed	S100A9	-0.0547757	0.75	1.00136	Approved	Metabolic modifier	Dihydrofolate reductase inhibitor	Approved_Non-significant	Pemetrexed_S100A9	36
Paclitaxel	S100A4	0.196622	0.25	1.00163	Approved	Conv. Chemo	Mitotic inhibitor, taxane microtubule stabilizer	Approved_Non-significant	Paclitaxel_S100A4	36
Raloxifene	S100A9	-0.152151	0.38	1.00184	Approved	Hormone therapy	Selective estrogen receptor modulator	Approved_Non-significant	Raloxifene_S100A9	36
Daunorubicin	S100A11	0.11583	0.5	1.00225	Approved	Conv. Chemo	Topoisomerase II inhibitor	Approved_Non-significant	Daunorubicin_S100A11	36
Vandetanib	S100A6	0.0544261	0.75	1.00341	Approved	Kinase inhibitor	VEGFR,EGFR, RET inhibitor	Approved_Non-significant	Vandetanib_S100A6	36
Oxaliplatin	S100A10	0.0264537	0.88	1.00375	Approved	Conv. Chemo	Platinum-based antineoplastic agent	Approved_Non-significant	Oxaliplatin_S100A10	36
Venetoclax	S100A11	-0.0884356	0.38	1.00469	Approved (US)	Apoptotic modulator	Bcl-2-selective inhibitor	Non-Approved_Non-significant	Venetoclax_S100A11	102
Sonolisib	S100A6	0.115438	0.5	1.00517	Investigational (Ph 2)	Kinase inhibitor	PI3K inhibitor, pan-class I. Irreversible	Non-Approved_Non-significant	Sonolisib_S100A6	36
Neratinib	S100A8	-0.115433	0.5	1.00521	Approved (US)	Kinase inhibitor	HER2, EGFR inhibitor	Non-Approved_Non-significant	Neratinib_S100A8	36
Mitomycin C	S100A6	-0.115417	0.5	1.00533	Approved	Conv. Chemo	Antineoplastic anatibiotic, DNA crosslinker	Approved_Non-significant	Mitomycin C_S100A6	36
KU-60019	S100A12	-0.074031	0.63	1.00621	Probe	Kinase inhibitor	ATM inhibitor	Non-Approved_Non-significant	KU-60019_S100A12	45
Vemurafenib	S100A6	0.0483881	0.63	1.0066	Approved	Kinase inhibitor	B-Raf(V600E) inhibitor	Approved_Non-significant	Vemurafenib_S100A6	102
Tamoxifen	S100A10	0.0258529	0.88	1.00689	Approved	Hormone therapy	Estrogen receptor antagonist	Approved_Non-significant	Tamoxifen_S100A10	36
Mitomycin C	S100A12	-0.151452	0.38	1.00778	Approved	Conv. Chemo	Antineoplastic anatibiotic, DNA crosslinker	Approved_Non-significant	Mitomycin C_S100A12	36
Clofarabine	S100A12	0.0148865	0.88	1.00794	Approved	Conv. Chemo	Antimetabolite, Purine analog	Approved_Non-significant	Clofarabine_S100A12	102
Ridaforolimus	S100A11	-0.0535347	0.76	1.00865	Investigational (Ph 3)	Rapalog	binds FKBP12, causes inhibition of mTORC1	Non-Approved_Non-significant	Ridaforolimus_S100A11	36
Valrubicin	S100A11	0.053414	0.76	1.00936	Approved	Conv. Chemo	Topoisomerase II inhibitor	Approved_Non-significant	Valrubicin_S100A11	36
Decitabine	S100A6	0.0525873	0.76	1.01423	Approved	Differentiating/ epigenetic modifier	Nucleoside analog DNA methyl transferase inhibitor	Approved_Non-significant	Decitabine_S100A6	36
Stattic	S100A4	0.0536939	0.63	1.01443	Probe	Other	STAT3 SH2 domain inhibitor	Non-Approved_Non-significant	Stattic_S100A4	81
Crizotinib	S100A10	-0.113774	0.51	1.01761	Approved	Kinase inhibitor	ALK, c-Met inhibitor	Approved_Non-significant	Crizotinib_S100A10	36
Quizartinib	S100A4	-0.0329837	0.76	1.01923	Investigational (Ph 3)	Kinase inhibitor	FLT3 inhibitor	Non-Approved_Non-significant	Quizartinib_S100A4	85
Obatoclax	S100A8	0.0530762	0.64	1.02069	Investigational (Ph 3)	Apoptotic modulator	Bcl-2 family inhibitor	Non-Approved_Non-significant	Obatoclax_S100A8	81
SGI-1776	S100A13	0.0587259	0.64	1.02322	Investigational (Ph 1)	Kinase inhibitor	PIM kinase inhibitor	Non-Approved_Non-significant	SGI-1776_S100A13	66
Geldanamycin	S100A11	0.0657165	0.64	1.0242	Probe	HSP inhibitor	HSP90 inhibitor	Non-Approved_Non-significant	Geldanamycin_S100A11	53
Melphalan	S100A13	0.124364	0.38	1.02553	Approved	Conv. Chemo	Nitrogen mustard alkylating agent	Approved_Non-significant	Melphalan_S100A13	51
Everolimus	S100A6	0.0145208	0.9	1.02586	Approved	Rapalog	binds FKBP12, causes inhibition of mTORC1	Approved_Non-significant	Everolimus_S100A6	81
Dacomitinib	S100A9	-0.0505729	0.77	1.02612	Investigational (Ph 3)	Kinase inhibitor	pan-HER inhibitor	Non-Approved_Non-significant	Dacomitinib_S100A9	36
Pemetrexed	S100A6	-0.0218504	0.9	1.02782	Approved	Metabolic modifier	Dihydrofolate reductase inhibitor	Approved_Non-significant	Pemetrexed_S100A6	36
SCH772984	S100A12	-0.122126	0.26	1.02799	Probe	Kinase inhibitor	ERK1 & 2 inhibitor	Non-Approved_Non-significant	SCH772984_S100A12	88
Vandetanib	S100A10	0.193955	0.26	1.02808	Approved	Kinase inhibitor	VEGFR,EGFR, RET inhibitor	Approved_Non-significant	Vandetanib_S100A10	36
Vismodegib	S100A9	-0.0522423	0.64	1.02917	Approved	Hedgehog inhibitor	Smothened (Hh) inhibitor	Approved_Non-significant	Vismodegib_S100A9	81
Tamoxifen	S100A12	0.0500085	0.77	1.02945	Approved	Hormone therapy	Estrogen receptor antagonist	Approved_Non-significant	Tamoxifen_S100A12	36
Sotrastaurin	S100A9	-0.0214237	0.9	1.03006	Investigational (Ph 2)	Kinase inhibitor	PKC inhibitor	Non-Approved_Non-significant	Sotrastaurin_S100A9	36
Auranofin	S100A6	0.0289643	0.77	1.03013	Approved	Conv. Chemo	Antirheumatic agent	Approved_Non-significant	Auranofin_S100A6	102
Chlorambucil	S100A8	-0.148819	0.39	1.03029	Approved	Conv. Chemo	Nitrogen mustard alkylating agent	Approved_Non-significant	Chlorambucil_S100A8	36
Deferoxamine	S100A12	0.0519659	0.64	1.03198	Approved (non-oncology)	Other	Iron chelator	Non-Approved_Non-significant	Deferoxamine_S100A12	81
Bleomycin	S100A4	-0.04923	0.78	1.03406	Approved	Conv. Chemo	Glycopeptide antibiotic, causes DNA breaks	Approved_Non-significant	Bleomycin_S100A4	36
Enzastaurin	S100A9	0.0459343	0.65	1.03462	Investigational (Ph 3)	Kinase inhibitor	PKCbeta inhibitor	Non-Approved_Non-significant	Enzastaurin_S100A9	102
PF-670462	S100A8	-0.016736	0.91	1.03465	Probe	Kinase inhibitor	CK1epsilon and CK1delta inhibitor	Non-Approved_Non-significant	PF-670462_S100A8	53
Pemetrexed	S100A8	-0.0790207	0.65	1.035	Approved	Metabolic modifier	Dihydrofolate reductase inhibitor	Approved_Non-significant	Pemetrexed_S100A8	36
Pipobroman	S100A9	-0.0789216	0.65	1.03566	Approved	Conv. Chemo	Alkylating agent	Approved_Non-significant	Pipobroman_S100A9	36
Prednisolone	S100A12	-0.0131663	0.91	1.03672	Approved	Immunomodulatory	Glucocorticoid, immunomodulatory agent	Approved_Non-significant	Prednisolone_S100A12	81
VER 155008	S100A10	-0.126739	0.26	1.03816	Probe	HSP inhibitor	HSP70 inhibitor	Non-Approved_Non-significant	VER 155008_S100A10	81
Decitabine	S100A10	-0.0197752	0.91	1.0387	Approved	Differentiating/ epigenetic modifier	Nucleoside analog DNA methyl transferase inhibitor	Approved_Non-significant	Decitabine_S100A10	36
SGC-CBP30	S100A8	-0.0142593	0.91	1.03946	Probe	Differentiating/ epigenetic modifier	CREBBP/EP300 bromodomain inhibitor	Non-Approved_Non-significant	SGC-CBP30_S100A8	66
PAC-1	S100A4	-0.110846	0.52	1.03968	Investigational (Ph 1)	Apoptotic modulator	procaspase-3 activator	Non-Approved_Non-significant	PAC-1_S100A4	36
GDC-0919	S100A11	-0.0424114	0.78	1.04276	Investigational (Ph 1)	Immunomodulatory	IDO inhibitor	Non-Approved_Non-significant	GDC-0919_S100A11	45
Mechlorethamine	S100A4	-0.0189893	0.91	1.04282	Approved	Conv. Chemo	Nitrogen mustard alkylating agent	Approved_Non-significant	Mechlorethamine_S100A4	36
Veliparib	S100A6	-0.0121977	0.91	1.0445	Investigational (Ph 3)	Differentiating/ epigenetic modifier	PARP inhibitor	Non-Approved_Non-significant	Veliparib_S100A6	81
SGC0946	S100A13	0.126316	0.26	1.04459	Probe	Differentiating/ epigenetic modifier	DOT1L inhibitor	Non-Approved_Non-significant	SGC0946_S100A13	81
Sirolimus	S100A13	0.192267	0.26	1.04505	Approved	Rapalog	binds FKBP12, causes inhibition of mTORC1	Approved_Non-significant	Sirolimus_S100A13	36
Binimetinib	S100A6	-0.147055	0.39	1.04553	Investigational (Ph 2)	Kinase inhibitor	MEK1/2 inhibitor	Non-Approved_Non-significant	Binimetinib_S100A6	36
Clomifene	S100A10	-0.07723	0.65	1.047	Approved	Hormone therapy	Selective estrogen receptor modulator	Approved_Non-significant	Clomifene_S100A10	36
AT-406	S100A12	-0.0962347	0.39	1.04734	Investigational (Ph 1)	Apoptotic modulator	XIAP, cIAP1, cIAP2 inhibitor	Non-Approved_Non-significant	AT-406_S100A12	81
Sepantronium bromide	S100A4	0.0469786	0.79	1.04742	Investigational (Ph 2)	Apoptotic modulator	Survivin inhibitor	Non-Approved_Non-significant	Sepantronium bromide_S100A4	36
MK-2206	S100A13	0.0770818	0.65	1.04799	Investigational (Ph 2)	Kinase inhibitor	AKT inhibitor	Non-Approved_Non-significant	MK-2206_S100A13	36
Quizartinib	S100A9	-0.093778	0.39	1.04876	Investigational (Ph 3)	Kinase inhibitor	FLT3 inhibitor	Non-Approved_Non-significant	Quizartinib_S100A9	85
SGC-CBP30	S100A10	-0.187626	0.13	1.05123	Probe	Differentiating/ epigenetic modifier	CREBBP/EP300 bromodomain inhibitor	Non-Approved_Non-significant	SGC-CBP30_S100A10	66
PF-00477736	S100A6	0.0173857	0.92	1.05124	Investigational (Ph 1)	Kinase inhibitor	Chk1 inhibitor	Non-Approved_Non-significant	PF-00477736_S100A6	36
Simvastatin	S100A4	0.0463236	0.79	1.05132	Approved (non-oncology)	Metabolic modifier	HMG CoA reductase inhibitor	Non-Approved_Non-significant	Simvastatin_S100A4	36
Atorvastatin	S100A12	0.109229	0.53	1.05197	Approved	Metabolic modifier	HMG CoA reductase inhibitor	Approved_Non-significant	Atorvastatin_S100A12	36
Momelotinib	S100A11	0.0111932	0.92	1.05257	Investigational (Ph 2)	Kinase inhibitor	JAK1 & 2 inhibitor	Non-Approved_Non-significant	Momelotinib_S100A11	81
ZSTK474	S100A4	-0.0169884	0.92	1.05333	Investigational (Ph 1)	Kinase inhibitor	PI3K gamma selective inhibitor	Non-Approved_Non-significant	ZSTK474_S100A4	36
Filanesib	S100A10	0.07929	0.53	1.05367	Investigational (Ph 2)	Kinesin inhibitor	KSP/Eg5 inhibitor	Non-Approved_Non-significant	Filanesib_S100A10	66
Dacomitinib	S100A6	-0.108926	0.53	1.05428	Investigational (Ph 3)	Kinase inhibitor	pan-HER inhibitor	Non-Approved_Non-significant	Dacomitinib_S100A6	36
Rofecoxib	S100A10	-0.219662	0.2	1.05604	Approved	NSAID	COX-2 inhibitor	Approved_Non-significant	Rofecoxib_S100A10	36
Rofecoxib	S100A6	-0.219662	0.2	1.05604	Approved	NSAID	COX-2 inhibitor	Approved_Non-significant	Rofecoxib_S100A6	36
AT-406	S100A11	-0.0107436	0.92	1.05619	Investigational (Ph 1)	Apoptotic modulator	XIAP, cIAP1, cIAP2 inhibitor	Non-Approved_Non-significant	AT-406_S100A11	81
GSK343	S100A11	0.0758288	0.66	1.05642	Probe	Differentiating/ epigenetic modifier	EZH2 inhibitor	Non-Approved_Non-significant	GSK343_S100A11	36
Filanesib	S100A12	0.011876	0.92	1.05669	Investigational (Ph 2)	Kinesin inhibitor	KSP/Eg5 inhibitor	Non-Approved_Non-significant	Filanesib_S100A12	66
SGC0946	S100A12	0.0105923	0.93	1.0574	Probe	Differentiating/ epigenetic modifier	DOT1L inhibitor	Non-Approved_Non-significant	SGC0946_S100A12	81
Galunisertib	S100A6	0.0102842	0.93	1.05988	Investigational (Ph 2)	Kinase inhibitor	TGF-B/Smad inhibitor	Non-Approved_Non-significant	Galunisertib_S100A6	81
TGX-221	S100A12	-0.0156941	0.93	1.06013	Probe	Kinase inhibitor	PI3K beta selective inhibitor	Non-Approved_Non-significant	TGX-221_S100A12	36
BIIB021	S100A4	-0.0752578	0.66	1.06027	Investigational (Ph 2)	HSP inhibitor	HSP90 inhibitor	Non-Approved_Non-significant	BIIB021_S100A4	36
Lapatinib	S100A8	-0.0153841	0.93	1.06176	Approved	Kinase inhibitor	HER2, EGFR inhibitor	Approved_Non-significant	Lapatinib_S100A8	36
SCH772984	S100A6	-0.0469507	0.66	1.06242	Probe	Kinase inhibitor	ERK1 & 2 inhibitor	Non-Approved_Non-significant	SCH772984_S100A6	88
SNS-032	S100A6	0.107858	0.53	1.06245	Investigational (Ph 2)	Kinase inhibitor	CDK inhibitor	Non-Approved_Non-significant	SNS-032_S100A6	36
Valrubicin	S100A13	0.255357	0.13	1.06247	Approved	Conv. Chemo	Topoisomerase II inhibitor	Approved_Non-significant	Valrubicin_S100A13	36
AZD1208	S100A9	-0.128958	0.4	1.06272	Investigational (Ph 1)	Kinase inhibitor	PIM1, 2, 3 kinase inhibitor	Non-Approved_Non-significant	AZD1208_S100A9	45
BIIB021	S100A13	-0.0443299	0.8	1.06319	Investigational (Ph 2)	HSP inhibitor	HSP90 inhibitor	Non-Approved_Non-significant	BIIB021_S100A13	36
Tepotinib	S100A12	-0.00986038	0.93	1.06329	Investigational (Ph 1)	Kinase inhibitor	c-Met inhibitor	Non-Approved_Non-significant	Tepotinib_S100A12	81
Canertinib	S100A10	-0.255229	0.13	1.06408	Investigational (Ph 3)	Kinase inhibitor	pan-HER inhibitor	Non-Approved_Non-significant	Canertinib_S100A10	36
BMS-911543	S100A11	-0.044173	0.8	1.06413	Investigational (Ph 1)	Kinase inhibitor	JAK2 inhibitor	Non-Approved_Non-significant	BMS-911543_S100A11	36
Dabrafenib	S100A12	0.00861704	0.93	1.06457	Approved	Kinase inhibitor	B-Raf(V600E) inhibitor	Approved_Non-significant	Dabrafenib_S100A12	102
Deferoxamine	S100A10	0.0287766	0.8	1.06495	Approved (non-oncology)	Other	Iron chelator	Non-Approved_Non-significant	Deferoxamine_S100A10	81
Sunitinib	S100A4	-0.105304	0.4	1.06687	Approved	Kinase inhibitor	Broad TK inhibitor	Approved_Non-significant	Sunitinib_S100A4	66
MK-2206	S100A10	-0.107244	0.53	1.06715	Investigational (Ph 2)	Kinase inhibitor	AKT inhibitor	Non-Approved_Non-significant	MK-2206_S100A10	36
Clofarabine	S100A8	-0.0253218	0.8	1.06741	Approved	Conv. Chemo	Antimetabolite, Purine analog	Approved_Non-significant	Clofarabine_S100A8	102
CEP-32496	S100A12	0.128218	0.4	1.07001	Investigational (Ph 2)	Kinase inhibitor	BRAF inhibitor	Non-Approved_Non-significant	CEP-32496_S100A12	45
Docetaxel	S100A11	0.0138051	0.94	1.07007	Approved	Conv. Chemo	Mitotic inhibitor, taxane microtubule stabilizer	Approved_Non-significant	Docetaxel_S100A11	36
Galunisertib	S100A12	0.124618	0.27	1.07065	Investigational (Ph 2)	Kinase inhibitor	TGF-B/Smad inhibitor	Non-Approved_Non-significant	Galunisertib_S100A12	81
Cisplatin	S100A12	0.0429761	0.8	1.07128	Approved	Conv. Chemo	Platinum-based antineoplastic agent	Approved_Non-significant	Cisplatin_S100A12	36
KU-60019	S100A4	-0.0118906	0.94	1.07224	Probe	Kinase inhibitor	ATM inhibitor	Non-Approved_Non-significant	KU-60019_S100A4	45
Teniposide	S100A4	0.189311	0.27	1.07522	Approved	Conv. Chemo	Topoisomerase II inhibitor	Approved_Non-significant	Teniposide_S100A4	36
Tamoxifen	S100A8	0.0729889	0.67	1.07562	Approved	Hormone therapy	Estrogen receptor antagonist	Approved_Non-significant	Tamoxifen_S100A8	36
Refametinib	S100A4	-0.0073628	0.94	1.07595	Investigational (Ph 2)	Kinase inhibitor	MEK1/2 inhibitor	Non-Approved_Non-significant	Refametinib_S100A4	102
TH588	S100A13	-0.011192	0.94	1.07638	Probe	Metabolic modifier	MTH1 inhibitor	Non-Approved_Non-significant	TH588_S100A13	45
Serdemetan	S100A9	-0.0420877	0.81	1.0766	Investigational (Ph 1)	Apoptotic modulator	HDM2-p53 antagonist	Non-Approved_Non-significant	Serdemetan_S100A9	36
Pinometostat	S100A12	-0.104384	0.4	1.07794	Investigational (Ph 1)	Differentiating/ epigenetic modifier	DOT1L inhibitor	Non-Approved_Non-significant	Pinometostat_S100A12	66
Sirolimus	S100A8	-0.0121222	0.94	1.07892	Approved	Rapalog	binds FKBP12, causes inhibition of mTORC1	Approved_Non-significant	Sirolimus_S100A8	36
Lenalidomide	S100A12	0.042038	0.67	1.07974	Approved	Immunomodulatory	Immunomodulatory	Approved_Non-significant	Lenalidomide_S100A12	102
Irinotecan	S100A12	-0.0723017	0.68	1.08029	Approved	Conv. Chemo	Topoisomerase I inhibitor. Camptothecin prodrug analog	Approved_Non-significant	Irinotecan_S100A12	36
Nelarabine	S100A4	0.188759	0.27	1.08092	Approved	Conv. Chemo	Nucleoside analog, DNA, RNA synth inhibitor	Approved_Non-significant	Nelarabine_S100A4	36
Sirolimus	S100A12	-0.105417	0.54	1.08122	Approved	Rapalog	binds FKBP12, causes inhibition of mTORC1	Approved_Non-significant	Sirolimus_S100A12	36
Oxaliplatin	S100A8	-0.0411503	0.81	1.08221	Approved	Conv. Chemo	Platinum-based antineoplastic agent	Approved_Non-significant	Oxaliplatin_S100A8	36
Altretamine	S100A8	0.00717861	0.95	1.0849	Approved	Conv. Chemo	Formaldehyde release, alkylating agent	Approved_Non-significant	Altretamine_S100A8	81
Cisplatin	S100A8	-0.010744	0.95	1.08618	Approved	Conv. Chemo	Platinum-based antineoplastic agent	Approved_Non-significant	Cisplatin_S100A8	36
Enzastaurin	S100A4	0.00622665	0.95	1.08626	Investigational (Ph 3)	Kinase inhibitor	PKCbeta inhibitor	Non-Approved_Non-significant	Enzastaurin_S100A4	102
Tamatinib	S100A6	-0.00689532	0.95	1.08718	Investigational (Ph 1)	Kinase inhibitor	Syk inhibitor	Non-Approved_Non-significant	Tamatinib_S100A6	81
Plerixafor	S100A12	-0.0104922	0.95	1.08751	Approved	Other	CXCR4 antagonist	Approved_Non-significant	Plerixafor_S100A12	36
Clofarabine	S100A9	0.0413621	0.68	1.08765	Approved	Conv. Chemo	Antimetabolite, Purine analog	Approved_Non-significant	Clofarabine_S100A9	102
Lenalidomide	S100A11	-0.082774	0.41	1.08849	Approved	Immunomodulatory	Immunomodulatory	Approved_Non-significant	Lenalidomide_S100A11	102
Quizartinib	S100A8	-0.0453295	0.68	1.08861	Investigational (Ph 3)	Kinase inhibitor	FLT3 inhibitor	Non-Approved_Non-significant	Quizartinib_S100A8	85
Trametinib	S100A8	-0.14855	0.14	1.08965	Approved	Kinase inhibitor	MEK1/2 inhibitor	Approved_Non-significant	Trametinib_S100A8	102
Daunorubicin	S100A6	0.187902	0.27	1.0898	Approved	Conv. Chemo	Topoisomerase II inhibitor	Approved_Non-significant	Daunorubicin_S100A6	36
NMS-873	S100A10	-0.00882944	0.95	1.0904	Probe	Other	p97/VCP inhibitor	Non-Approved_Non-significant	NMS-873_S100A10	45
TH588	S100A9	0.0352616	0.82	1.09083	Probe	Metabolic modifier	MTH1 inhibitor	Non-Approved_Non-significant	TH588_S100A9	45
Sonidegib	S100A12	0.187735	0.27	1.09154	Approved	Hedgehog inhibitor	Smothened (Hh) inhib	Approved_Non-significant	Sonidegib_S100A12	36
Pravastatin	S100A8	0.103637	0.55	1.09501	Approved (non-oncology)	Metabolic modifier	HMG CoA reductase inhibitor	Non-Approved_Non-significant	Pravastatin_S100A8	36
OSI-027	S100A10	0.00900959	0.96	1.09532	Investigational (Ph 2)	Kinase inhibitor	mTOR inhibitor	Non-Approved_Non-significant	OSI-027_S100A10	36
Cabozantinib	S100A11	0.0698525	0.69	1.09698	Approved	Kinase inhibitor	VEGFR2, Met, FLT3, Tie2, Kit and Ret inhibitor	Approved_Non-significant	Cabozantinib_S100A11	36
Canertinib	S100A6	0.00862346	0.96	1.09736	Investigational (Ph 3)	Kinase inhibitor	pan-HER inhibitor	Non-Approved_Non-significant	Canertinib_S100A6	36
Rofecoxib	S100A8	-0.00813564	0.96	1.09993	Approved	NSAID	COX-2 inhibitor	Approved_Non-significant	Rofecoxib_S100A8	36
Rofecoxib	S100A12	-0.00813564	0.96	1.09993	Approved	NSAID	COX-2 inhibitor	Approved_Non-significant	Rofecoxib_S100A12	36
Rofecoxib	S100A4	0.00813564	0.96	1.09993	Approved	NSAID	COX-2 inhibitor	Approved_Non-significant	Rofecoxib_S100A4	36
Valproic acid	S100A4	0.140829	0.41	1.10039	Approved	Differentiating/ epigenetic modifier	HDAC inhibitor	Approved_Non-significant	Valproic acid_S100A4	36
Gemcitabine	S100A8	-0.0692775	0.69	1.10091	Approved	Conv. Chemo	Antimetabolite, Nucleoside analog	Approved_Non-significant	Gemcitabine_S100A8	36
Sorafenib	S100A10	0.0248385	0.83	1.10105	Approved	Kinase inhibitor	B-Raf, FGFR-1, VEGFR-2 & -3, PDGFR-beta, KIT, and FLT3 inhib	Approved_Non-significant	Sorafenib_S100A10	81
GDC-0919	S100A12	-0.00677351	0.96	1.1026	Investigational (Ph 1)	Immunomodulatory	IDO inhibitor	Non-Approved_Non-significant	GDC-0919_S100A12	45
Valproic acid	S100A8	-0.0689448	0.69	1.10319	Approved	Differentiating/ epigenetic modifier	HDAC inhibitor	Approved_Non-significant	Valproic acid_S100A8	36
Navitoclax	S100A4	0.0399912	0.69	1.10374	Investigational (Ph 2)	Apoptotic modulator	Bcl-2/Bcl-xL inhibitor	Non-Approved_Non-significant	Navitoclax_S100A4	102
AZD1775	S100A12	0.00652809	0.97	1.10841	Investigational (Ph 2)	Kinase inhibitor	Wee1 inhibitor	Non-Approved_Non-significant	AZD1775_S100A12	36
CUDC-101	S100A6	0.139768	0.42	1.10989	Investigational (Ph 1)	Kinase inhibitor	HDAC & EGFR, Her2 inhibitor	Non-Approved_Non-significant	CUDC-101_S100A6	36
AZD1775	S100A13	0.251462	0.14	1.11224	Investigational (Ph 2)	Kinase inhibitor	Wee1 inhibitor	Non-Approved_Non-significant	AZD1775_S100A13	36
Dabrafenib	S100A11	-0.108414	0.28	1.11234	Approved	Kinase inhibitor	B-Raf(V600E) inhibitor	Approved_Non-significant	Dabrafenib_S100A11	102
Lapatinib	S100A10	-0.0358961	0.84	1.1138	Approved	Kinase inhibitor	HER2, EGFR inhibitor	Approved_Non-significant	Lapatinib_S100A10	36
Sunitinib	S100A9	0.0489203	0.7	1.11437	Approved	Kinase inhibitor	Broad TK inhibitor	Approved_Non-significant	Sunitinib_S100A9	66
AZD1480	S100A10	0.0053057	0.98	1.11486	Investigational (Ph 1)	Kinase inhibitor	JAK1/2, FGFR inhibitor	Non-Approved_Non-significant	AZD1480_S100A10	36
Niraparib	S100A12	-0.100949	0.56	1.116	Approved (US)	Differentiating/ epigenetic modifier	PARP inhibitor	Non-Approved_Non-significant	Niraparib_S100A12	36
Everolimus	S100A10	-0.023075	0.84	1.11731	Approved	Rapalog	binds FKBP12, causes inhibition of mTORC1	Approved_Non-significant	Everolimus_S100A10	81
Palbociclib	S100A12	0.00454288	0.98	1.11888	Approved	Kinase inhibitor	CDK4/6 inhibitor	Approved_Non-significant	Palbociclib_S100A12	36
Entinostat	S100A8	-0.165237	0.14	1.12348	Investigational (Ph 2)	Differentiating/ epigenetic modifier	HDAC inhibitor	Non-Approved_Non-significant	Entinostat_S100A8	81
Vismodegib	S100A8	-0.0653759	0.56	1.12402	Approved	Hedgehog inhibitor	Smothened (Hh) inhibitor	Approved_Non-significant	Vismodegib_S100A8	81
Tamoxifen	S100A9	0.0998864	0.56	1.12434	Approved	Hormone therapy	Estrogen receptor antagonist	Approved_Non-significant	Tamoxifen_S100A9	36
SGC-CBP30	S100A12	0.0245937	0.84	1.12613	Probe	Differentiating/ epigenetic modifier	CREBBP/EP300 bromodomain inhibitor	Non-Approved_Non-significant	SGC-CBP30_S100A12	66
Sotrastaurin	S100A6	-0.033685	0.85	1.12716	Investigational (Ph 2)	Kinase inhibitor	PKC inhibitor	Non-Approved_Non-significant	Sotrastaurin_S100A6	36
TGX-221	S100A8	0.0335091	0.85	1.12822	Probe	Kinase inhibitor	PI3K beta selective inhibitor	Non-Approved_Non-significant	TGX-221_S100A8	36
Pemetrexed	S100A12	-0.137687	0.42	1.12867	Approved	Metabolic modifier	Dihydrofolate reductase inhibitor	Approved_Non-significant	Pemetrexed_S100A12	36
Ifosfamide	S100A6	-0.00268441	0.99	1.12869	Approved	Conv. Chemo	Nitrogen mustard alkylating agent	Approved_Non-significant	Ifosfamide_S100A6	36
Vandetanib	S100A8	0.0992393	0.56	1.12944	Approved	Kinase inhibitor	VEGFR,EGFR, RET inhibitor	Approved_Non-significant	Vandetanib_S100A8	36
Dabrafenib	S100A6	-0.0193194	0.85	1.12956	Approved	Kinase inhibitor	B-Raf(V600E) inhibitor	Approved_Non-significant	Dabrafenib_S100A6	102
Daporinad	S100A10	0.057656	0.56	1.12977	Investigational (Ph 2)	Metabolic modifier	NAMPT inhibitor	Non-Approved_Non-significant	Daporinad_S100A10	102
AT-406	S100A4	-0.0216588	0.85	1.1304	Investigational (Ph 1)	Apoptotic modulator	XIAP, cIAP1, cIAP2 inhibitor	Non-Approved_Non-significant	AT-406_S100A4	81
Deferoxamine	S100A9	0.164687	0.14	1.13424	Approved (non-oncology)	Other	Iron chelator	Non-Approved_Non-significant	Deferoxamine_S100A9	81
SGC0946	S100A11	0.0209896	0.85	1.1366	Probe	Differentiating/ epigenetic modifier	DOT1L inhibitor	Non-Approved_Non-significant	SGC0946_S100A11	81
Dacomitinib	S100A4	-0.136688	0.43	1.13775	Investigational (Ph 3)	Kinase inhibitor	pan-HER inhibitor	Non-Approved_Non-significant	Dacomitinib_S100A4	36
SGC0946	S100A9	-0.0417156	0.71	1.13849	Probe	Differentiating/ epigenetic modifier	DOT1L inhibitor	Non-Approved_Non-significant	SGC0946_S100A9	81
Clofarabine	S100A6	0.0795002	0.43	1.13876	Approved	Conv. Chemo	Antimetabolite, Purine analog	Approved_Non-significant	Clofarabine_S100A6	102
Vismodegib	S100A13	0.164391	0.14	1.14004	Approved	Hedgehog inhibitor	Smothened (Hh) inhibitor	Approved_Non-significant	Vismodegib_S100A13	81
Canertinib	S100A13	-0.0315336	0.86	1.14018	Investigational (Ph 3)	Kinase inhibitor	pan-HER inhibitor	Non-Approved_Non-significant	Canertinib_S100A13	36
Sunitinib	S100A8	0.0709696	0.57	1.14244	Approved	Kinase inhibitor	Broad TK inhibitor	Approved_Non-significant	Sunitinib_S100A8	66
Mechlorethamine	S100A12	-0.0305481	0.86	1.14616	Approved	Conv. Chemo	Nitrogen mustard alkylating agent	Approved_Non-significant	Mechlorethamine_S100A12	36
SGC-CBP30	S100A13	-0.0455129	0.72	1.14672	Probe	Differentiating/ epigenetic modifier	CREBBP/EP300 bromodomain inhibitor	Non-Approved_Non-significant	SGC-CBP30_S100A13	66
Dacomitinib	S100A13	0.182487	0.29	1.14704	Investigational (Ph 3)	Kinase inhibitor	pan-HER inhibitor	Non-Approved_Non-significant	Dacomitinib_S100A13	36
PF-670462	S100A4	-0.0245202	0.86	1.14886	Probe	Kinase inhibitor	CK1epsilon and CK1delta inhibitor	Non-Approved_Non-significant	PF-670462_S100A4	53
Valrubicin	S100A9	-0.0619087	0.72	1.15173	Approved	Conv. Chemo	Topoisomerase II inhibitor	Approved_Non-significant	Valrubicin_S100A9	36
Obatoclax	S100A9	0.0629545	0.58	1.15323	Investigational (Ph 3)	Apoptotic modulator	Bcl-2 family inhibitor	Non-Approved_Non-significant	Obatoclax_S100A9	81
PF-00477736	S100A12	0.0279459	0.87	1.16196	Investigational (Ph 1)	Kinase inhibitor	Chk1 inhibitor	Non-Approved_Non-significant	PF-00477736_S100A12	36
2-methoxyestradiol	S100A9	-0.133602	0.44	1.16605	Investigational (Ph 2)	Other	Angiogenesis inhibitor	Non-Approved_Non-significant	2-methoxyestradiol_S100A9	36
Melphalan	S100A12	-0.150525	0.29	1.16692	Approved	Conv. Chemo	Nitrogen mustard alkylating agent	Approved_Non-significant	Melphalan_S100A12	51
Etoposide	S100A11	-0.180634	0.29	1.16706	Approved	Conv. Chemo	Topoisomerase II inhibitor	Approved_Non-significant	Etoposide_S100A11	36
Sorafenib	S100A11	-0.0390065	0.73	1.16727	Approved	Kinase inhibitor	B-Raf, FGFR-1, VEGFR-2 & -3, PDGFR-beta, KIT, and FLT3 inhib	Approved_Non-significant	Sorafenib_S100A11	81
Canertinib	S100A4	-0.059592	0.73	1.16786	Investigational (Ph 3)	Kinase inhibitor	pan-HER inhibitor	Non-Approved_Non-significant	Canertinib_S100A4	36
Dovitinib	S100A11	-0.118504	0.29	1.16813	Investigational (Ph 3)	Kinase inhibitor	FGFR inhibitor	Non-Approved_Non-significant	Dovitinib_S100A11	81
Everolimus	S100A4	0.0388388	0.73	1.16906	Approved	Rapalog	binds FKBP12, causes inhibition of mTORC1	Approved_Non-significant	Everolimus_S100A4	81
4-hydroxytamoxifen	S100A11	0.247165	0.15	1.1691	Investigational as a gel preparation	Hormone therapy	Selective estrogen receptor modulator	Non-Approved_Non-significant	4-hydroxytamoxifen_S100A11	36
AZD1480	S100A6	0.0591585	0.73	1.17089	Investigational (Ph 1)	Kinase inhibitor	JAK1/2, FGFR inhibitor	Non-Approved_Non-significant	AZD1480_S100A6	36
Veliparib	S100A4	0.0870833	0.44	1.172	Investigational (Ph 3)	Differentiating/ epigenetic modifier	PARP inhibitor	Non-Approved_Non-significant	Veliparib_S100A4	81
Belinostat	S100A8	-0.246847	0.15	1.17339	Approved (US)	Differentiating/ epigenetic modifier	HDAC inhibitor	Non-Approved_Non-significant	Belinostat_S100A8	36
Geldanamycin	S100A9	-0.0761183	0.59	1.17602	Probe	HSP inhibitor	HSP90 inhibitor	Non-Approved_Non-significant	Geldanamycin_S100A9	53
Plerixafor	S100A8	-0.0253842	0.88	1.17756	Approved	Other	CXCR4 antagonist	Approved_Non-significant	Plerixafor_S100A8	36
Filanesib	S100A4	0.0961435	0.44	1.18008	Investigational (Ph 2)	Kinesin inhibitor	KSP/Eg5 inhibitor	Non-Approved_Non-significant	Filanesib_S100A4	66
Tamatinib	S100A8	0.0161407	0.89	1.1817	Investigational (Ph 1)	Kinase inhibitor	Syk inhibitor	Non-Approved_Non-significant	Tamatinib_S100A8	81
TH588	S100A11	0.0509708	0.74	1.1832	Probe	Metabolic modifier	MTH1 inhibitor	Non-Approved_Non-significant	TH588_S100A11	45
Sotrastaurin	S100A4	0.0573993	0.74	1.1832	Investigational (Ph 2)	Kinase inhibitor	PKC inhibitor	Non-Approved_Non-significant	Sotrastaurin_S100A4	36
Mitomycin C	S100A8	-0.179131	0.3	1.18347	Approved	Conv. Chemo	Antineoplastic anatibiotic, DNA crosslinker	Approved_Non-significant	Mitomycin C_S100A8	36
Rofecoxib	S100A11	-0.0569495	0.74	1.18635	Approved	NSAID	COX-2 inhibitor	Approved_Non-significant	Rofecoxib_S100A11	36
Ridaforolimus	S100A9	-0.245486	0.15	1.19189	Investigational (Ph 3)	Rapalog	binds FKBP12, causes inhibition of mTORC1	Non-Approved_Non-significant	Ridaforolimus_S100A9	36
Lenalidomide	S100A6	0.0530279	0.6	1.19316	Approved	Immunomodulatory	Immunomodulatory	Approved_Non-significant	Lenalidomide_S100A6	102
VER 155008	S100A11	-0.161634	0.15	1.19534	Probe	HSP inhibitor	HSP70 inhibitor	Non-Approved_Non-significant	VER 155008_S100A11	81
Teniposide	S100A8	-0.130071	0.45	1.1989	Approved	Conv. Chemo	Topoisomerase II inhibitor	Approved_Non-significant	Teniposide_S100A8	36
GSK343	S100A10	-0.0902478	0.6	1.20133	Probe	Differentiating/ epigenetic modifier	EZH2 inhibitor	Non-Approved_Non-significant	GSK343_S100A10	36
Tepotinib	S100A10	0.0137238	0.9	1.20429	Investigational (Ph 1)	Kinase inhibitor	c-Met inhibitor	Non-Approved_Non-significant	Tepotinib_S100A10	81
SCH772984	S100A4	0.0557798	0.61	1.21146	Probe	Kinase inhibitor	ERK1 & 2 inhibitor	Non-Approved_Non-significant	SCH772984_S100A4	88
Cisplatin	S100A6	0.12853	0.46	1.21338	Approved	Conv. Chemo	Platinum-based antineoplastic agent	Approved_Non-significant	Cisplatin_S100A6	36
Veliparib	S100A12	0.0125908	0.91	1.2149	Investigational (Ph 3)	Differentiating/ epigenetic modifier	PARP inhibitor	Non-Approved_Non-significant	Veliparib_S100A12	81
Auranofin	S100A11	-0.074684	0.46	1.21508	Approved	Conv. Chemo	Antirheumatic agent	Approved_Non-significant	Auranofin_S100A11	102
Pipobroman	S100A8	-0.128315	0.46	1.21542	Approved	Conv. Chemo	Alkylating agent	Approved_Non-significant	Pipobroman_S100A8	36
Quizartinib	S100A11	-0.0563603	0.61	1.21684	Investigational (Ph 3)	Kinase inhibitor	FLT3 inhibitor	Non-Approved_Non-significant	Quizartinib_S100A11	85
GDC-0919	S100A8	-0.0467218	0.76	1.21687	Investigational (Ph 1)	Immunomodulatory	IDO inhibitor	Non-Approved_Non-significant	GDC-0919_S100A8	45
Sonidegib	S100A4	0.128078	0.46	1.21766	Approved	Hedgehog inhibitor	Smothened (Hh) inhib	Approved_Non-significant	Sonidegib_S100A4	36
Docetaxel	S100A9	-0.243276	0.15	1.22237	Approved	Conv. Chemo	Mitotic inhibitor, taxane microtubule stabilizer	Approved_Non-significant	Docetaxel_S100A9	36
Raloxifene	S100A8	-0.175498	0.31	1.22372	Approved	Hormone therapy	Selective estrogen receptor modulator	Approved_Non-significant	Raloxifene_S100A8	36
Simvastatin	S100A8	0.0513855	0.77	1.22558	Approved (non-oncology)	Metabolic modifier	HMG CoA reductase inhibitor	Non-Approved_Non-significant	Simvastatin_S100A8	36
Filanesib	S100A9	0.0122908	0.92	1.2293	Investigational (Ph 2)	Kinesin inhibitor	KSP/Eg5 inhibitor	Non-Approved_Non-significant	Filanesib_S100A9	66
Cabozantinib	S100A4	-0.0868125	0.61	1.2293	Approved	Kinase inhibitor	VEGFR2, Met, FLT3, Tie2, Kit and Ret inhibitor	Approved_Non-significant	Cabozantinib_S100A4	36
Gemcitabine	S100A13	0.0868125	0.61	1.2293	Approved	Conv. Chemo	Antimetabolite, Nucleoside analog	Approved_Non-significant	Gemcitabine_S100A13	36
Sonolisib	S100A8	-0.126593	0.46	1.23174	Investigational (Ph 2)	Kinase inhibitor	PI3K inhibitor, pan-class I. Irreversible	Non-Approved_Non-significant	Sonolisib_S100A8	36
Idarubicin	S100A13	0.159869	0.15	1.23178	Approved	Conv. Chemo	Topoisomerase II inhibitor	Approved_Non-significant	Idarubicin_S100A13	81
Daunorubicin	S100A4	0.126384	0.46	1.23373	Approved	Conv. Chemo	Topoisomerase II inhibitor	Approved_Non-significant	Daunorubicin_S100A4	36
AZD1480	S100A4	0.0161824	0.93	1.23382	Investigational (Ph 1)	Kinase inhibitor	JAK1/2, FGFR inhibitor	Non-Approved_Non-significant	AZD1480_S100A4	36
Decitabine	S100A11	0.242282	0.15	1.23626	Approved	Differentiating/ epigenetic modifier	Nucleoside analog DNA methyl transferase inhibitor	Approved_Non-significant	Decitabine_S100A11	36
Fedratinib	S100A8	-0.155058	0.31	1.23651	Investigational (Ph 2)	Kinase inhibitor	JAK2-selective inhibitor	Non-Approved_Non-significant	Fedratinib_S100A8	45
SGC0946	S100A6	0.159629	0.15	1.23679	Probe	Differentiating/ epigenetic modifier	DOT1L inhibitor	Non-Approved_Non-significant	SGC0946_S100A6	81
PAC-1	S100A12	0.125927	0.46	1.23808	Investigational (Ph 1)	Apoptotic modulator	procaspase-3 activator	Non-Approved_Non-significant	PAC-1_S100A12	36
Sunitinib	S100A12	0.126868	0.31	1.24024	Approved	Kinase inhibitor	Broad TK inhibitor	Approved_Non-significant	Sunitinib_S100A12	66
PF-00477736	S100A4	0.0490663	0.78	1.24204	Investigational (Ph 1)	Kinase inhibitor	Chk1 inhibitor	Non-Approved_Non-significant	PF-00477736_S100A4	36
Vemurafenib	S100A12	0.0495192	0.62	1.24225	Approved	Kinase inhibitor	B-Raf(V600E) inhibitor	Approved_Non-significant	Vemurafenib_S100A12	102
Irinotecan	S100A8	-0.0846634	0.62	1.24694	Approved	Conv. Chemo	Topoisomerase I inhibitor. Camptothecin prodrug analog	Approved_Non-significant	Irinotecan_S100A8	36
Ifosfamide	S100A9	0.0139589	0.94	1.24747	Approved	Conv. Chemo	Nitrogen mustard alkylating agent	Approved_Non-significant	Ifosfamide_S100A9	36
Veliparib	S100A9	0.031529	0.78	1.24788	Investigational (Ph 3)	Differentiating/ epigenetic modifier	PARP inhibitor	Non-Approved_Non-significant	Veliparib_S100A9	81
Pipobroman	S100A13	0.0842905	0.63	1.25002	Approved	Conv. Chemo	Alkylating agent	Approved_Non-significant	Pipobroman_S100A13	36
PF-670462	S100A11	0.0390183	0.78	1.25037	Probe	Kinase inhibitor	CK1epsilon and CK1delta inhibitor	Non-Approved_Non-significant	PF-670462_S100A11	53
AZD1775	S100A4	0.0130562	0.94	1.25301	Investigational (Ph 2)	Kinase inhibitor	Wee1 inhibitor	Non-Approved_Non-significant	AZD1775_S100A4	36
Altretamine	S100A4	0.0085246	0.94	1.25306	Approved	Conv. Chemo	Formaldehyde release, alkylating agent	Approved_Non-significant	Altretamine_S100A4	81
Cisplatin	S100A13	-0.1727	0.31	1.2553	Approved	Conv. Chemo	Platinum-based antineoplastic agent	Approved_Non-significant	Cisplatin_S100A13	36
Serdemetan	S100A12	-0.0467212	0.79	1.25874	Investigational (Ph 1)	Apoptotic modulator	HDM2-p53 antagonist	Non-Approved_Non-significant	Serdemetan_S100A12	36
AZD1152-HQPA	S100A10	-0.240506	0.16	1.26138	Investigational (Ph 3)	Kinase inhibitor	Aurora B inhibitor	Non-Approved_Non-significant	AZD1152-HQPA_S100A10	36
Enzastaurin	S100A8	0.0480575	0.63	1.26295	Investigational (Ph 3)	Kinase inhibitor	PKCbeta inhibitor	Non-Approved_Non-significant	Enzastaurin_S100A8	102
Floxuridine	S100A12	-0.171898	0.32	1.26446	Approved	Conv. Chemo	Antimetabolite, Analog of 5-fluorouracil	Approved_Non-significant	Floxuridine_S100A12	36
PF-00477736	S100A11	0.123117	0.47	1.26503	Investigational (Ph 1)	Kinase inhibitor	Chk1 inhibitor	Non-Approved_Non-significant	PF-00477736_S100A11	36
Nintedanib	S100A8	-0.122966	0.47	1.26648	Approved	Kinase inhibitor	VEGFR, PDGFR, FGFR inhibitor	Approved_Non-significant	Nintedanib_S100A8	36
OSI-027	S100A9	-0.0106828	0.95	1.26759	Investigational (Ph 2)	Kinase inhibitor	mTOR inhibitor	Non-Approved_Non-significant	OSI-027_S100A9	36
Tamatinib	S100A13	0.0296602	0.79	1.26827	Investigational (Ph 1)	Kinase inhibitor	Syk inhibitor	Non-Approved_Non-significant	Tamatinib_S100A13	81
Sorafenib	S100A6	0.112376	0.32	1.27151	Approved	Kinase inhibitor	B-Raf, FGFR-1, VEGFR-2 & -3, PDGFR-beta, KIT, and FLT3 inhib	Approved_Non-significant	Sorafenib_S100A6	81
Lapatinib	S100A9	0.0438534	0.8	1.27925	Approved	Kinase inhibitor	HER2, EGFR inhibitor	Approved_Non-significant	Lapatinib_S100A9	36
Palbociclib	S100A8	0.00841768	0.96	1.28152	Approved	Kinase inhibitor	CDK4/6 inhibitor	Approved_Non-significant	Palbociclib_S100A8	36
SCH772984	S100A8	-0.150969	0.16	1.28249	Probe	Kinase inhibitor	ERK1 & 2 inhibitor	Non-Approved_Non-significant	SCH772984_S100A8	88
Vemurafenib	S100A10	-0.140021	0.16	1.28342	Approved	Kinase inhibitor	B-Raf(V600E) inhibitor	Approved_Non-significant	Vemurafenib_S100A10	102
PS-1145	S100A13	0.124036	0.32	1.28429	Probe	Kinase inhibitor	IKK-2 inhibitor	Non-Approved_Non-significant	PS-1145_S100A13	66
Filanesib	S100A8	0.0313056	0.8	1.28472	Investigational (Ph 2)	Kinesin inhibitor	KSP/Eg5 inhibitor	Non-Approved_Non-significant	Filanesib_S100A8	66
Oxaliplatin	S100A12	0.0424863	0.81	1.28905	Approved	Conv. Chemo	Platinum-based antineoplastic agent	Approved_Non-significant	Oxaliplatin_S100A12	36
Gemcitabine	S100A4	0.169026	0.32	1.29756	Approved	Conv. Chemo	Antimetabolite, Nucleoside analog	Approved_Non-significant	Gemcitabine_S100A4	36
PAC-1	S100A13	-0.168847	0.32	1.29963	Investigational (Ph 1)	Apoptotic modulator	procaspase-3 activator	Non-Approved_Non-significant	PAC-1_S100A13	36
SGI-1776	S100A12	0.086606	0.49	1.30476	Investigational (Ph 1)	Kinase inhibitor	PIM kinase inhibitor	Non-Approved_Non-significant	SGI-1776_S100A12	66
Mechlorethamine	S100A10	-0.0399051	0.82	1.30761	Approved	Conv. Chemo	Nitrogen mustard alkylating agent	Approved_Non-significant	Mechlorethamine_S100A10	36
Sonolisib	S100A9	-0.168098	0.33	1.30836	Investigational (Ph 2)	Kinase inhibitor	PI3K inhibitor, pan-class I. Irreversible	Non-Approved_Non-significant	Sonolisib_S100A9	36
Dabrafenib	S100A4	0.0224962	0.82	1.31588	Approved	Kinase inhibitor	B-Raf(V600E) inhibitor	Approved_Non-significant	Dabrafenib_S100A4	102
Oxaliplatin	S100A6	0.117572	0.49	1.3191	Approved	Conv. Chemo	Platinum-based antineoplastic agent	Approved_Non-significant	Oxaliplatin_S100A6	36
Serdemetan	S100A10	-0.166935	0.33	1.32199	Investigational (Ph 1)	Apoptotic modulator	HDM2-p53 antagonist	Non-Approved_Non-significant	Serdemetan_S100A10	36
Altretamine	S100A10	0.0246765	0.83	1.32305	Approved	Conv. Chemo	Formaldehyde release, alkylating agent	Approved_Non-significant	Altretamine_S100A10	81
Crizotinib	S100A9	-0.116871	0.5	1.32602	Approved	Kinase inhibitor	ALK, c-Met inhibitor	Approved_Non-significant	Crizotinib_S100A9	36
Neratinib	S100A11	0.116671	0.5	1.328	Approved (US)	Kinase inhibitor	HER2, EGFR inhibitor	Non-Approved_Non-significant	Neratinib_S100A11	36
AVN944	S100A13	0.166366	0.33	1.32868	Investigational (Ph 2)	Metabolic modifier	IMPDH inhibitor	Non-Approved_Non-significant	AVN944_S100A13	36
Atorvastatin	S100A8	0.115829	0.5	1.33634	Approved	Metabolic modifier	HMG CoA reductase inhibitor	Approved_Non-significant	Atorvastatin_S100A8	36
Veliparib	S100A13	0.0482473	0.67	1.3377	Investigational (Ph 3)	Differentiating/ epigenetic modifier	PARP inhibitor	Non-Approved_Non-significant	Veliparib_S100A13	81
Rofecoxib	S100A13	0.0732208	0.67	1.34256	Approved	NSAID	COX-2 inhibitor	Approved_Non-significant	Rofecoxib_S100A13	36
Sunitinib	S100A13	0.171476	0.17	1.34889	Approved	Kinase inhibitor	Broad TK inhibitor	Approved_Non-significant	Sunitinib_S100A13	66
Niraparib	S100A4	-0.113987	0.51	1.35468	Approved (US)	Differentiating/ epigenetic modifier	PARP inhibitor	Non-Approved_Non-significant	Niraparib_S100A4	36
AZD1775	S100A10	-0.11385	0.51	1.35605	Investigational (Ph 2)	Kinase inhibitor	Wee1 inhibitor	Non-Approved_Non-significant	AZD1775_S100A10	36
Clofarabine	S100A11	0.0415657	0.68	1.35658	Approved	Conv. Chemo	Antimetabolite, Purine analog	Approved_Non-significant	Clofarabine_S100A11	102
Irinotecan	S100A10	-0.233866	0.17	1.35851	Approved	Conv. Chemo	Topoisomerase I inhibitor. Camptothecin prodrug analog	Approved_Non-significant	Irinotecan_S100A10	36
Vismodegib	S100A4	-0.107302	0.34	1.36142	Approved	Hedgehog inhibitor	Smothened (Hh) inhibitor	Approved_Non-significant	Vismodegib_S100A4	81
Plerixafor	S100A9	-0.0307995	0.86	1.37356	Approved	Other	CXCR4 antagonist	Approved_Non-significant	Plerixafor_S100A9	36
Geldanamycin	S100A13	0.0913178	0.52	1.37464	Probe	HSP inhibitor	HSP90 inhibitor	Non-Approved_Non-significant	Geldanamycin_S100A13	53
Oxaliplatin	S100A11	0.232739	0.17	1.37552	Approved	Conv. Chemo	Platinum-based antineoplastic agent	Approved_Non-significant	Oxaliplatin_S100A11	36
SGC0946	S100A10	-0.0453037	0.69	1.37595	Probe	Differentiating/ epigenetic modifier	DOT1L inhibitor	Non-Approved_Non-significant	SGC0946_S100A10	81
Venetoclax	S100A6	-0.136279	0.17	1.37608	Approved (US)	Apoptotic modulator	Bcl-2-selective inhibitor	Non-Approved_Non-significant	Venetoclax_S100A6	102
Gemcitabine	S100A6	0.232554	0.17	1.37833	Approved	Conv. Chemo	Antimetabolite, Nucleoside analog	Approved_Non-significant	Gemcitabine_S100A6	36
Oxaliplatin	S100A9	-0.162196	0.34	1.37841	Approved	Conv. Chemo	Platinum-based antineoplastic agent	Approved_Non-significant	Oxaliplatin_S100A9	36
Tamoxifen	S100A4	0.111377	0.52	1.38088	Approved	Hormone therapy	Estrogen receptor antagonist	Approved_Non-significant	Tamoxifen_S100A4	36
SGC-CBP30	S100A6	-0.0498137	0.69	1.38244	Probe	Differentiating/ epigenetic modifier	CREBBP/EP300 bromodomain inhibitor	Non-Approved_Non-significant	SGC-CBP30_S100A6	66
Lapatinib	S100A6	-0.0679021	0.69	1.38792	Approved	Kinase inhibitor	HER2, EGFR inhibitor	Approved_Non-significant	Lapatinib_S100A6	36
Sorafenib	S100A8	-0.0724011	0.52	1.38843	Approved	Kinase inhibitor	B-Raf, FGFR-1, VEGFR-2 & -3, PDGFR-beta, KIT, and FLT3 inhib	Approved_Non-significant	Sorafenib_S100A8	81
Valrubicin	S100A8	-0.0678293	0.69	1.38854	Approved	Conv. Chemo	Topoisomerase II inhibitor	Approved_Non-significant	Valrubicin_S100A8	36
Sorafenib	S100A9	-0.0441243	0.7	1.39139	Approved	Kinase inhibitor	B-Raf, FGFR-1, VEGFR-2 & -3, PDGFR-beta, KIT, and FLT3 inhib	Approved_Non-significant	Sorafenib_S100A9	81
BMS-911543	S100A12	-0.161044	0.35	1.39235	Investigational (Ph 1)	Kinase inhibitor	JAK2 inhibitor	Non-Approved_Non-significant	BMS-911543_S100A12	36
Gemcitabine	S100A11	0.110097	0.52	1.39382	Approved	Conv. Chemo	Antimetabolite, Nucleoside analog	Approved_Non-significant	Gemcitabine_S100A11	36
AZD1775	S100A6	-0.0268957	0.88	1.40202	Investigational (Ph 2)	Kinase inhibitor	Wee1 inhibitor	Non-Approved_Non-significant	AZD1775_S100A6	36
Tepotinib	S100A9	-0.0174431	0.88	1.40347	Investigational (Ph 1)	Kinase inhibitor	c-Met inhibitor	Non-Approved_Non-significant	Tepotinib_S100A9	81
Serdemetan	S100A6	0.0660274	0.7	1.40403	Investigational (Ph 1)	Apoptotic modulator	HDM2-p53 antagonist	Non-Approved_Non-significant	Serdemetan_S100A6	36
TH588	S100A6	-0.0575107	0.71	1.41495	Probe	Metabolic modifier	MTH1 inhibitor	Non-Approved_Non-significant	TH588_S100A6	45
Irinotecan	S100A13	0.107949	0.53	1.41566	Approved	Conv. Chemo	Topoisomerase I inhibitor. Camptothecin prodrug analog	Approved_Non-significant	Irinotecan_S100A13	36
Pravastatin	S100A9	0.107949	0.53	1.41566	Approved (non-oncology)	Metabolic modifier	HMG CoA reductase inhibitor	Non-Approved_Non-significant	Pravastatin_S100A9	36
CUDC-101	S100A13	0.158816	0.35	1.41954	Investigational (Ph 1)	Kinase inhibitor	HDAC & EGFR, Her2 inhibitor	Non-Approved_Non-significant	CUDC-101_S100A13	36
Vandetanib	S100A12	0.107297	0.53	1.42233	Approved	Kinase inhibitor	VEGFR,EGFR, RET inhibitor	Approved_Non-significant	Vandetanib_S100A12	36
Decitabine	S100A9	0.158494	0.36	1.42349	Approved	Differentiating/ epigenetic modifier	Nucleoside analog DNA methyl transferase inhibitor	Approved_Non-significant	Decitabine_S100A9	36
Oxaliplatin	S100A13	-0.0635959	0.71	1.42503	Approved	Conv. Chemo	Platinum-based antineoplastic agent	Approved_Non-significant	Oxaliplatin_S100A13	36
Neratinib	S100A10	-0.158221	0.36	1.42685	Approved (US)	Kinase inhibitor	HER2, EGFR inhibitor	Non-Approved_Non-significant	Neratinib_S100A10	36
Sotrastaurin	S100A8	-0.0633279	0.71	1.42735	Investigational (Ph 2)	Kinase inhibitor	PKC inhibitor	Non-Approved_Non-significant	Sotrastaurin_S100A8	36
OSI-027	S100A12	0.022524	0.9	1.43401	Investigational (Ph 2)	Kinase inhibitor	mTOR inhibitor	Non-Approved_Non-significant	OSI-027_S100A12	36
Simvastatin	S100A12	0.0622762	0.72	1.43647	Approved (non-oncology)	Metabolic modifier	HMG CoA reductase inhibitor	Non-Approved_Non-significant	Simvastatin_S100A12	36
Serdemetan	S100A11	0.227814	0.18	1.45163	Investigational (Ph 1)	Apoptotic modulator	HDM2-p53 antagonist	Non-Approved_Non-significant	Serdemetan_S100A11	36
Floxuridine	S100A10	-0.227783	0.18	1.45212	Approved	Conv. Chemo	Antimetabolite, Analog of 5-fluorouracil	Approved_Non-significant	Floxuridine_S100A10	36
Palbociclib	S100A11	0.0602599	0.73	1.454	Approved	Kinase inhibitor	CDK4/6 inhibitor	Approved_Non-significant	Palbociclib_S100A11	36
Ifosfamide	S100A12	0.0193277	0.91	1.45746	Approved	Conv. Chemo	Nitrogen mustard alkylating agent	Approved_Non-significant	Ifosfamide_S100A12	36
C646	S100A13	0.149482	0.18	1.46309	Probe	Differentiating/ epigenetic modifier	p300/CREB-binding protein (CBP) inhibitor	Non-Approved_Non-significant	C646_S100A13	81
GDC-0919	S100A6	-0.0521099	0.73	1.46778	Investigational (Ph 1)	Immunomodulatory	IDO inhibitor	Non-Approved_Non-significant	GDC-0919_S100A6	45
PF-670462	S100A6	0.0475809	0.74	1.47024	Probe	Kinase inhibitor	CK1epsilon and CK1delta inhibitor	Non-Approved_Non-significant	PF-670462_S100A6	53
PF-00477736	S100A9	-0.0580811	0.74	1.47303	Investigational (Ph 1)	Kinase inhibitor	Chk1 inhibitor	Non-Approved_Non-significant	PF-00477736_S100A9	36
Tepotinib	S100A4	0.0378558	0.74	1.47446	Investigational (Ph 1)	Kinase inhibitor	c-Met inhibitor	Non-Approved_Non-significant	Tepotinib_S100A4	81
GSK343	S100A9	0.100933	0.56	1.48816	Probe	Differentiating/ epigenetic modifier	EZH2 inhibitor	Non-Approved_Non-significant	GSK343_S100A9	36
Pinometostat	S100A9	-0.11165	0.37	1.48847	Investigational (Ph 1)	Differentiating/ epigenetic modifier	DOT1L inhibitor	Non-Approved_Non-significant	Pinometostat_S100A9	66
Cabozantinib	S100A13	0.100611	0.56	1.49153	Approved	Kinase inhibitor	VEGFR2, Met, FLT3, Tie2, Kit and Ret inhibitor	Approved_Non-significant	Cabozantinib_S100A13	36
Lenalidomide	S100A10	-0.0889802	0.37	1.49527	Approved	Immunomodulatory	Immunomodulatory	Approved_Non-significant	Lenalidomide_S100A10	102
Pemetrexed	S100A4	0.152654	0.37	1.49639	Approved	Metabolic modifier	Dihydrofolate reductase inhibitor	Approved_Non-significant	Pemetrexed_S100A4	36
Cytarabine	S100A10	-0.224535	0.19	1.50392	Approved	Conv. Chemo	Antimetabolite, interferes with DNA synthesis	Approved_Non-significant	Cytarabine_S100A10	36
OSI-027	S100A6	0.0544437	0.75	1.50497	Investigational (Ph 2)	Kinase inhibitor	mTOR inhibitor	Non-Approved_Non-significant	OSI-027_S100A6	36
Fludarabine	S100A11	0.224335	0.19	1.50715	Approved	Conv. Chemo	Antimetabolite, Purine analog	Approved_Non-significant	Fludarabine_S100A11	36
OSI-027	S100A4	0.0991055	0.57	1.50732	Investigational (Ph 2)	Kinase inhibitor	mTOR inhibitor	Non-Approved_Non-significant	OSI-027_S100A4	36
Valproic acid	S100A9	-0.151652	0.38	1.50912	Approved	Differentiating/ epigenetic modifier	HDAC inhibitor	Approved_Non-significant	Valproic acid_S100A9	36
2-methoxyestradiol	S100A11	-0.151415	0.38	1.51213	Investigational (Ph 2)	Other	Angiogenesis inhibitor	Non-Approved_Non-significant	2-methoxyestradiol_S100A11	36
Palbociclib	S100A9	-0.0109563	0.95	1.51909	Approved	Kinase inhibitor	CDK4/6 inhibitor	Approved_Non-significant	Palbociclib_S100A9	36
CUDC-101	S100A10	-0.223166	0.19	1.52614	Investigational (Ph 1)	Kinase inhibitor	HDAC & EGFR, Her2 inhibitor	Non-Approved_Non-significant	CUDC-101_S100A10	36
Atorvastatin	S100A10	-0.222988	0.19	1.52905	Approved	Metabolic modifier	HMG CoA reductase inhibitor	Approved_Non-significant	Atorvastatin_S100A10	36
Enzastaurin	S100A6	0.0559173	0.58	1.53786	Investigational (Ph 3)	Kinase inhibitor	PKCbeta inhibitor	Non-Approved_Non-significant	Enzastaurin_S100A6	102
AZD1775	S100A11	0.149102	0.39	1.54179	Investigational (Ph 2)	Kinase inhibitor	Wee1 inhibitor	Non-Approved_Non-significant	AZD1775_S100A11	36
AZD1775	S100A9	-0.0498746	0.77	1.54537	Investigational (Ph 2)	Kinase inhibitor	Wee1 inhibitor	Non-Approved_Non-significant	AZD1775_S100A9	36
Mechlorethamine	S100A9	-0.0495374	0.77	1.54836	Approved	Conv. Chemo	Nitrogen mustard alkylating agent	Approved_Non-significant	Mechlorethamine_S100A9	36
Palbociclib	S100A6	-0.0941979	0.58	1.55934	Approved	Kinase inhibitor	CDK4/6 inhibitor	Approved_Non-significant	Palbociclib_S100A6	36
AT-406	S100A9	-0.0967724	0.39	1.5604	Investigational (Ph 1)	Apoptotic modulator	XIAP, cIAP1, cIAP2 inhibitor	Non-Approved_Non-significant	AT-406_S100A9	81
Tamatinib	S100A9	-0.0314809	0.78	1.5605	Investigational (Ph 1)	Kinase inhibitor	Syk inhibitor	Non-Approved_Non-significant	Tamatinib_S100A9	81
Valrubicin	S100A12	-0.0939571	0.59	1.56191	Approved	Conv. Chemo	Topoisomerase II inhibitor	Approved_Non-significant	Valrubicin_S100A12	36
Dabrafenib	S100A8	-0.0277813	0.78	1.56329	Approved	Kinase inhibitor	B-Raf(V600E) inhibitor	Approved_Non-significant	Dabrafenib_S100A8	102
Binimetinib	S100A10	-0.220652	0.2	1.56755	Investigational (Ph 2)	Kinase inhibitor	MEK1/2 inhibitor	Non-Approved_Non-significant	Binimetinib_S100A10	36
Altretamine	S100A12	0.0296808	0.79	1.58505	Approved	Conv. Chemo	Formaldehyde release, alkylating agent	Approved_Non-significant	Altretamine_S100A12	81
AZD1208	S100A11	0.195185	0.2	1.59063	Investigational (Ph 1)	Kinase inhibitor	PIM1, 2, 3 kinase inhibitor	Non-Approved_Non-significant	AZD1208_S100A11	45
Tivozanib	S100A4	-0.219112	0.2	1.5933	Investigational (Ph 3)	Kinase inhibitor	VEGFR1, 2, 3, c-Kit, PDGFRB inhibitor	Non-Approved_Non-significant	Tivozanib_S100A4	36
GDC-0919	S100A10	-0.0799736	0.6	1.60404	Investigational (Ph 1)	Immunomodulatory	IDO inhibitor	Non-Approved_Non-significant	GDC-0919_S100A10	45
Rofecoxib	S100A9	0.089492	0.6	1.60994	Approved	NSAID	COX-2 inhibitor	Approved_Non-significant	Rofecoxib_S100A9	36
Tepotinib	S100A6	-0.0939619	0.4	1.61631	Investigational (Ph 1)	Kinase inhibitor	c-Met inhibitor	Non-Approved_Non-significant	Tepotinib_S100A6	81
Lapatinib	S100A4	-0.143054	0.41	1.6209	Approved	Kinase inhibitor	HER2, EGFR inhibitor	Approved_Non-significant	Lapatinib_S100A4	36
Vemurafenib	S100A4	0.0503467	0.62	1.64079	Approved	Kinase inhibitor	B-Raf(V600E) inhibitor	Approved_Non-significant	Vemurafenib_S100A4	102
Ifosfamide	S100A8	0.0391924	0.82	1.64094	Approved	Conv. Chemo	Nitrogen mustard alkylating agent	Approved_Non-significant	Ifosfamide_S100A8	36
Irinotecan	S100A11	-0.141154	0.41	1.64623	Approved	Conv. Chemo	Topoisomerase I inhibitor. Camptothecin prodrug analog	Approved_Non-significant	Irinotecan_S100A11	36
Serdemetan	S100A8	-0.085205	0.62	1.65665	Investigational (Ph 1)	Apoptotic modulator	HDM2-p53 antagonist	Non-Approved_Non-significant	Serdemetan_S100A8	36
Pipobroman	S100A4	0.139589	0.42	1.66725	Approved	Conv. Chemo	Alkylating agent	Approved_Non-significant	Pipobroman_S100A4	36
SGC-CBP30	S100A4	0.0602733	0.63	1.68186	Probe	Differentiating/ epigenetic modifier	CREBBP/EP300 bromodomain inhibitor	Non-Approved_Non-significant	SGC-CBP30_S100A4	66
[truncated: 67 more rows]
