# Supplementary material for: S100 Calcium Binding Protein Family Members Associate With Poor Patient Outcome and Response to Proteasome Inhibition in Multiple Myeloma
Source: Front Cell Dev Biol. 2021 Aug 16;9:723016. doi: 10.3389/fcell.2021.723016 (PMC8415228; doi:10.3389/fcell.2021.723016)
Supplement: Supplementary file 8 [file Table_7.XLSX]

## Sheet: Table S7
Supplementary Table S7. Correlation of S100 protein expression with response to Bortezomib, Carfizomib and Panobinostat (n = 35).
Drug	Protein Name	Correlation coefficient	P-value
Bortezomib	S100P	0.07339	0.6752
Bortezomib	S100A8	-0.544	0.0007
Bortezomib	S100A9	-0.495	0.0025
Bortezomib	S100A12	-0.2394	0.1661
Bortezomib	S100A4	-0.533	0.001
Bortezomib	S100A6	-0.2785	0.1053
Bortezomib	S100A10	-0.1867	0.2828
Bortezomib	S100A11	-0.06485	0.7113
Carfizomib	S100P	0.05995	0.7323
Carfizomib	s100A8	-0.3088	0.071
Carfizomib	S100A9	-0.3227	0.0587
Carfizomib	S100A12	-0.259	0.133
Carfizomib	S100A4	-0.392	0.0198
Carfizomib	S100A6	-0.2101	0.2257
Carfizomib	S100A10	-0.2792	0.1044
Carfizomib	S100A11	-0.1067	0.5417
Panobinostat	S100P	0.04538	0.7958
Panobinostat	s100A8	-0.5331	0.001
Panobinostat	S100A9	-0.5246	0.0012
Panobinostat	S100A12	-0.1947	0.2624
Panobinostat	S100A4	-0.4986	0.0023
Panobinostat	S100A6	-0.298	0.082
Panobinostat	S100A10	-0.3317	0.0516
Panobinostat	S100A11	-0.09888	0.572
