# Supplementary material for: S100 Calcium Binding Protein Family Members Associate With Poor Patient Outcome and Response to Proteasome Inhibition in Multiple Myeloma
Source: Front Cell Dev Biol. 2021 Aug 16;9:723016. doi: 10.3389/fcell.2021.723016 (PMC8415228; doi:10.3389/fcell.2021.723016)
Supplement: Supplementary file 9 [file Table_8.XLSX]

## Sheet: Table S8
Supplementay table S8. Significantly correlated genes within the 1q21 region involved in the response to protesome inhibitors.
Gene	Drug	P-value	Correlation coefficient	FDR
S100A8	Bortezomib	5.86535e-08	-0.503645	0.000152747
S100A12	Bortezomib	1.0468e-07	-0.495259	0.00023419
S100A9	Bortezomib	5.95248e-07	-0.468664	0.000646323
S100A8	Ixazomib	0.00027506	-0.43679	0.0216773
AQP10	Bortezomib	4.98742e-06	-0.432754	0.00220201
S100A9	Ixazomib	0.000385424	-0.427284	0.026125
FLAD1	Ixazomib	0.00102321	0.398086	0.0441069
S100A12	Carfilzomib	6.84573e-05	-0.381993	0.0101062
FAM72C	Carfilzomib	7.90883e-05	0.37894	0.0109848
S100A8	Carfilzomib	9.56547e-05	-0.374871	0.0123147
FCGR1A	Bortezomib	9.96239e-05	-0.373994	0.0125316
S100A16	Carfilzomib	0.000208453	0.357617	0.0185733
FAM72C	Bortezomib	0.000322695	0.347492	0.0237352
NBPF19	Bortezomib	0.000325338	-0.347299	0.0238244
THEM4	Bortezomib	0.000330221	0.346948	0.0240342
GJA5	Carfilzomib	0.00039589	0.342636	0.026494
S100A9	Carfilzomib	0.000421499	-0.341131	0.0273265
S100A10	Bortezomib	0.000857463	-0.323532	0.0401738
ATP8B2	Bortezomib	0.00102386	0.318968	0.0441195
FLG2	Carfilzomib	0.00122279	0.314327	0.048722
